# Supplementary material for: Shared burden of ultra-rare genetic variants across a spectrum of motor neuron diseases
Source: Transl Neurodegener. 2025 Oct 29;14:54. doi: 10.1186/s40035-025-00516-2 (PMC12570777; doi:10.1186/s40035-025-00516-2)
Supplement: Supplementary file 2 — Additional file 2. Table S1. Study cohort, disease-related genes, sequencing and variant metrics. [file 40035_2025_516_MOESM2_ESM.xlsx]

## Sheet: TableS1a cohort
Table S1a. Demographics and clinical characteristics of the PGB1 cohort
		ALS a	PMA	PLS	HSP	Other b	Total
		(n=472)	(n=20)	(n=47)	(n=162)	(n=4)	(n=705)
Sex	Female	201	7	22	86	2	318
	Male	271	13	25	76	2	387
Age of onset, years	Female	58.6 ± 12.4	40.7 ± 4.6	50.9 ± 9.7	32.1 ± 17.2	34.5 ± 20.5	50.6 ± 17.7
Mean ± SD	Male	54.9 ± 12.7	53.0 ± 17.1	53.7 ± 13.7	31.4 ± 13.7	39.5 ± 24.9	50.1 ± 17.1
	Total	56.5 ± 12.7	48.7 ± 15.1	52.4 ± 12.0	32.3 ± 18.1	37.0 ± 18.8	50.3 ± 17.4
Sites of onset c	Bulbar	122	0	11	9	1	143
	Frontotemporal	13	0	0	6	1	20
	Axial d	22	1	1	1	0	25
	Limb	370	20	41	157	2	590
	Respiratory	20	0	0	2	0	22
	Systemic d	29	1	0	3	1	34
	Sphincter	0	0	0	2	0	2
Genetic ancestry	AFR	26	1	2	3	1	33
group e	AMR	53	1	3	7	0	64
	EAS	2	0	0	1	0	3
	NFE	356	18	39	145	3	561
	Other	27	0	3	6	0	36
	SAS	7	0	0	0	0	7
Hispanic/Latino or Spanish origin	Yes	86	4	5	10	0	105
	No	380	16	40	150	4	590
	Unknown	6	0	2	2	0	10
a Includes n=22 ALS-FTD.
b Includes multisystem proteinopathy (n=2), frontotemporal dementia (n=1), adult-onset spinal muscular atrophy (n=1).
c Each patient might have multiple sites of onset.
d Axial onset includes neck or trunk weakness. Systemic onset includes weight loss or diffuse fasciculations.
e AFR – African; AMR – American Indian (Latino); EAS – East Asian; NFE – Non-Finish European; SAS – South Asian.

## Sheet: TableS1b ALS&HSP genes
Table S1b. ALS- and HSP-related genes, curated based on OMIM, ALSoD and related literature
HGNC ID	Approved symbol	Approved name	Previous symbols	Chromosome	RefSeq IDs	Entrez Gene ID	Ensembl gene ID	OMIM ID	Inheritance	Tier	Evidence	Class	Disease	Note
443	ALS2	alsin Rho guanine nucleotide exchange factor ALS2	ALS2CR6	2q33.1	NM_020919	57679	ENSG00000003393	606352	AR		ALSoD:Tenous	Putative	ALS, HSP
483	ANG	angiogenin		14q11.2	NM_001097577	283	ENSG00000214274	105850		1	ALSoD:Moderate	Known	ALS
535	ANXA11	annexin A11	ANX11	10q22.3	NM_145869	311	ENSG00000122359	602572		1	ALSoD:Definitive	Known	ALS
30322	ARHGEF28	Rho guanine nucleotide exchange factor 28		5q13.2		64283	ENSG00000214944	612790		2	ALSoD:Moderate	Known	ALS
10548	ATXN1	ataxin 1	SCA1	6p22.3	NM_000332	6310	ENSG00000124788	601556		2	ALSoD:Strong	Known	ALS
10555	ATXN2	ataxin 2	SCA2, TNRC13	12q24.12	NM_002973	6311	ENSG00000204842	601517		1	ALSoD:Clinical Modifier	Known	ALS
28337	C9orf72	C9orf72-SMCR8 complex subunit		9p21.2	NM_018325	203228	ENSG00000147894	614260		1	ALSoD:Definitive	Known	ALS
18806	CAMTA1	calmodulin binding transcription activator 1		1p36.31-p36.23	NM_015215	23261	ENSG00000171735	611501		2	ALSoD:Clinical Modifier	Putative	ALS
1591	CCNF	cyclin F		16p13.3	NM_001761	899	ENSG00000162063	600227		1	ALSoD:Strong	Known	ALS
13251	CDH22	cadherin 22	C20orf25	20q13.12	NM_021248	64405	ENSG00000149654	609920		2	ALSoD:Moderate	Known	ALS
1260	CFAP410	cilia and flagella associated protein 410	C21orf2	21q22.3	NM_004928	755	ENSG00000160226	603191		1	ALSoD:Strong	Known	ALS
15559	CHCHD10	coiled-coil-helix-coiled-coil-helix domain containing 10	C22orf16	22q11.23	NM_213720	400916	ENSG00000250479	615903		1	ALSoD:Definitive	Known	ALS
24537	CHMP2B	charged multivesicular body protein 2B		3p11.2	NM_014043	25978	ENSG00000083937	609512		1	ALSoD:Moderate	Known	ALS
2176	CNTN6	contactin 6		3p26.3	NM_014461	27255	ENSG00000134115	607220		2	ALSoD:Moderate	Known	ALS
2418	CRYM	crystallin mu		16p12.2		1428	ENSG00000103316	123740		2	ALSoD:Moderate	Known	ALS
2456	CSNK1G3	casein kinase 1 gamma 3		5q23.2	NM_004384	1456	ENSG00000151292	604253		2	ALSoD:Moderate	Known	ALS
2558	CX3CR1	C-X3-C motif chemokine receptor 1	GPR13, CMKBRL1	3p22.2	NM_001337	1524	ENSG00000168329	601470		2	ALSoD:Moderate	Known	ALS
2671	DAO	D-amino acid oxidase		12q24.11		1610	ENSG00000110887	124050		2	ALSoD:Moderate	Known	ALS
2711	DCTN1	dynactin subunit 1		2p13.1	NM_004082	1639	ENSG00000204843	601143		1	ALSoD:Tenous	Putative	ALS
12392	DNAJC7	DnaJ heat shock protein family (Hereditary Spastic Paraplegias40) member C7	TTC2	17q21.2		7266	ENSG00000168259	601964		2	ALSoD:Moderate	Known	ALS
2978	DNMT3A	DNA methyltransferase 3 alpha		2p23.3	NM_022552	1788	ENSG00000119772	602769		2	ALSoD:Moderate	Putative	ALS
18271	ENAH	ENAH actin regulator		1q42.12	NM_018212	55740	ENSG00000154380	609061		2	ALSoD:Clinical Modifier	Putative	ALS
3388	EPHA4	EPH receptor A4	TYRO1	2q36.1		2043	ENSG00000116106	602188		2	ALSoD:Definitive	Known	ALS
3432	ERBB4	erb-b2 receptor tyrosine kinase 4		2q34	NM_001042599	2066	ENSG00000178568	600543		2	ALSoD:Moderate	Known	ALS
16873	FIG4	FIG4 phosphoinositide 5-phosphatase	KIAA0274	6q21	NM_014845	9896	ENSG00000112367	609390		1	ALSoD:Moderate	Known	ALS
4010	FUS	FUS RNA binding protein	ALS6	16p11.2	NM_004960	2521	ENSG00000089280	137070		1	ALSoD:Definitive	Known	ALS
4315	GLE1	GLE1 RNA export mediator	GLE1L, LCCS1	9q34.11	NM_001003722	2733	ENSG00000119392	603371		2	ALSoD:Moderate	Known	ALS
4555	GPX3	glutathione peroxidase 3		5q33.1		2878	ENSG00000211445	138321		2	ALSoD:Moderate	Known	ALS
4886	HFE	homeostatic iron regulator		6p22.2		3077	ENSG00000010704	613609		1	ALSoD:Strong	Known	ALS
6323	KIF5A	kinesin family member 5A	SPG10	12q13.3	NM_004984	3798	ENSG00000155980	602821		1	ALSoD:Definitive	Known	ALS, HSP
6637	LMNB1	lamin B1		5q23.2	NM_005573	4001	ENSG00000113368	150340		2	ALSoD:Moderate	Known	ALS
7744	NEK1	NIMA related kinase 1		4q33		4750	ENSG00000137601	604588		1	ALSoD:Definitive	Known	ALS
17043	NIPA1	NIPA magnesium transporter 1	SPG6	15q11.2	NM_144599	123606	ENSG00000170113	608145		1	ALSoD:Strong	Known	ALS, HSP
8881	PFN1	profilin 1		17p13.2	NM_005022	5216	ENSG00000108518	176610		1	ALSoD:Definitive	Known	ALS
9508	PSEN1	presenilin 1	AD3	14q24.2	NM_000021	5663	ENSG00000080815	104311		1	ALSoD:Tenous	Putative	ALS
17074	SARM1	sterile alpha and TIR motif containing 1		17q11.2	NM_015077	23098	ENSG00000004139	607732		2	ALSoD:Moderate	Known	ALS
20726	SCFD1	sec1 family domain containing 1	C14orf163	14q12	NM_182835	23256	ENSG00000092108	618207		2	ALSoD:Strong	Known	ALS
445	SETX	senataxin	ALS4, SCAR1	9q34.13	NM_015046	23064	ENSG00000107290	608465		1	ALSoD:Tenous	Putative	ALS
11117	SMN1	survival of motor neuron 1, telomeric	SMA@, SMA	5q13.2	NM_000344	6606	ENSG00000172062	600354		2	ALSoD:Moderate	Known	ALS
11179	SOD1	superoxide dismutase 1	ALS, ALS1	21q22.11	NM_000454	6647	ENSG00000142168	147450		1	ALSoD:Definitive	Known	ALS
11226	SPG11	SPG11 vesicle trafficking associated, spatacsin	KIAA1840, ALS5	15q21.1		80208	ENSG00000104133	610844		1	ALSoD:Tenous	Putative	ALS, HSP
15592	SS18L1	SS18L1 subunit of BAF chromatin remodeling complex		20q13.33		26039	ENSG00000184402	606472		2	ALSoD:Moderate	Known	ALS
11571	TARDBP	TAR DNA binding protein		1p36.22	NM_007375	23435	ENSG00000120948	605078		1	ALSoD:Definitive	Known	ALS
11584	TBK1	TANK binding kinase 1		12q14.2	NM_013254	29110	ENSG00000183735	604834		1	ALSoD:Definitive	Known	ALS
16903	TNIP1	TNFAIP3 interacting protein 1		5q33.1	NM_006058	10318	ENSG00000145901	607714		2	ALSoD:Moderate	Known	ALS
12407	TUBA4A	tubulin alpha 4a	TUBA1	2q35	NM_006000	7277	ENSG00000127824	191110		1	ALSoD:Strong	Known	ALS
12509	UBQLN2	ubiquilin 2		Xp11.21	NM_013444	29978	ENSG00000188021	300264		1	ALSoD:Definitive	Known	ALS
23150	UNC13A	unc-13 homolog A		19p13.11	NM_001080421	23025	ENSG00000130477	609894		1	ALSoD:Definitive	Known	ALS
12649	VAPB	VAMP associated protein B and C		20q13.32		9217	ENSG00000124164	605704		1	ALSoD:Definitive	Known	ALS
5031	HNRNPA1	heterogeneous nuclear ribonucleoprotein A1	HNRPA1	12q13.13	NM_031157	3178	ENSG00000135486	164017		1	ALSoD:Definitive	Known	ALS; MSP
5033	HNRNPA2B1	heterogeneous nuclear ribonucleoprotein A2/B1	HNRPA2B1	7p15.2	NM_002137	3181	ENSG00000122566	600124		1	ALSoD:Tenous	Putative	ALS; MSP
6912	MATR3	matrin 3	MPD2	5q31.2	NM_018834	9782	ENSG00000015479	164015		1	ALSoD:Tenous	Putative	ALS; MSP
17142	OPTN	optineurin	GLC1E	10p13	NM_021980	10133	ENSG00000123240	602432		1	ALSoD:Definitive	Known	ALS; MSP
11280	SQSTM1	sequestosome 1	PDB3, OSIL	5q35.3		8878	ENSG00000161011	601530		1	ALSoD:Moderate	Known	ALS; MSP
12666	VCP	valosin containing protein		9p13.3	NM_007126	7415	ENSG00000165280	601023		1	ALSoD:Definitive	Known	ALS; MSP
245	ADD3	adducin 3	ADDL	10q25.1-q25.2	NM_019903	120	ENSG00000148700	601568	AR		Literature	Putative	ALS, CPSQ	Inherited cerebral palsy (Kruer MC et al. Ann Neurol 2013), "Cerebral palsy, spastic quadriplegic, 3"
4092	GAD1	glutamate decarboxylase 1	GAD	2q31.1		2571	ENSG00000128683	605363	AR		Literature	Putative	DEE	Developmental and epileptic encephalopathy
6220	KCNA2	potassium voltage-gated channel subfamily A member 2		1p13.3	NM_004974	3737	ENSG00000177301	176262	AD		Literature	Putative	DEE	Developmental and epileptic encephalopathy 32
4576	GRID2	glutamate ionotropic receptor delta type subunit 2		4q22.1-q22.2		2895	ENSG00000152208	602368			OMIM:SCA; Literature:HSP	Known	HSP	Hereditary Spastic Paraplegias, 1 family, PMID: 24122788
315	AFG3L2	AFG3 like matrix AAA peptidase subunit 2	SCA28	18p11.21	NM_006796	10939	ENSG00000141385	604581	AD/AR		OMIM:SCA, SP;Literature	Putative	HSP	AD mutations associated with ataxia and/or optic atrophy, AR mutations associated with complex ataxia plus phenotype. Functionally highly related to paraplegin, therefore excellent candidate for Hereditary Spastic Paraplegias
9722	ALDH18A1	aldehyde dehydrogenase 18 family member A1	GSAS, PYCS, SPG9	10q24.1	NM_002860	5832	ENSG00000059573	138250	AD		OMIM:HSP	Known	HSP
469	AMPD2	adenosine monophosphate deaminase 2		1p13.3		271	ENSG00000116337	102771	AR		OMIM:HSP	Known	HSP
572	AP4B1	adaptor related protein complex 4 subunit beta 1	SPG47	1p13.2	NM_006594	10717	ENSG00000134262	607245	AR		OMIM:HSP	Known	HSP
573	AP4E1	adaptor related protein complex 4 subunit epsilon 1		15q21.2		23431	ENSG00000081014	607244	AR		OMIM:HSP	Known	HSP
574	AP4M1	adaptor related protein complex 4 subunit mu 1		7q22.1	NM_004722	9179	ENSG00000221838	602296	AR		OMIM:HSP	Known	HSP
575	AP4S1	adaptor related protein complex 4 subunit sigma 1		14q12		11154	ENSG00000100478	607243	AR		OMIM:HSP	Known	HSP
22197	AP5Z1	adaptor related protein complex 5 subunit zeta 1	KIAA0415	7p22.1		9907	ENSG00000242802	613653	AR		OMIM:HSP	Known	HSP
697	ARL6IP1	ADP ribosylation factor like GTPase 6 interacting protein 1	ARL6IP	16p12.3	NM_015161	23204	ENSG00000170540	607669	AR		OMIM:HSP	Known	HSP
32521	ARSI	arylsulfatase family member I		5q32	NM_001012301	340075	ENSG00000183876	610009	AR		OMIM:HSP	Putative	HSP
11231	ATL1	atlastin GTPase 1	SPG3, SPG3A	14q22.1		51062	ENSG00000198513	606439	AD		OMIM:HSP	Known	HSP
30213	ATP13A2	ATPase cation transporting 13A2	PARK9	1p36.13	NM_022089	23400	ENSG00000159363	610513	AR		OMIM:HSP	Known	HSP
817	ATP2B4	ATPase plasma membrane Ca2+ transporting 4	ATP2B2, MXRA1	1q32.1	NM_001001396	493	ENSG00000058668	108732	AD		Literature	Putative	HSP
4117	B4GALNT1	beta-1,4-N-acetyl-galactosaminyltransferase 1	GALGT, SPG26	12q13.3	NM_001478	2583	ENSG00000135454	601873	AR		OMIM:HSP	Known	HSP
26784	C12orf65	chromosome 12 open reading frame 65		12q24.31	NM_152269	91574	ENSG00000130921	613541	AR		OMIM:HSP	Known	HSP
25443	C19orf12	chromosome 19 open reading frame 12	SPG43	19q12	NM_031448	83636	ENSG00000131943	614297	AR		OMIM:HSP	Known	HSP
1476	CAPN1	calpain 1		11q13.1		823	ENSG00000014216	114220	AR		OMIM:HSP	Known	HSP
1618	CCT5	chaperonin containing TCP1 subunit 5		5p15.2		22948	ENSG00000150753	610150	AR		OMIM:HSP	Known	HSP
18540	CPT1C	carnitine palmitoyltransferase 1C		19q13.33	NM_152359	126129	ENSG00000169169	608846	AD		OMIM:HSP	Known	HSP
20582	CYP2U1	cytochrome P450 family 2 subfamily U member 1	SPG56	4q25	NM_183075	113612	ENSG00000155016	610670	AR		OMIM:HSP	Known	HSP
2652	CYP7B1	cytochrome P450 family 7 subfamily B member 1	SPG5A	8q12.3		9420	ENSG00000172817	603711	AR		OMIM:HSP	Known	HSP
19714	DDHD1	DDHD domain containing 1	SPG28	14q22.1		80821	ENSG00000100523	614603	AR		OMIM:HSP	Known	HSP
29106	DDHD2	DDHD domain containing 2	SAMWD1	8p11.23	NM_015214	23259	ENSG00000085788	615003	AR		OMIM:HSP	Known	HSP
29043	DSTYK	dual serine/threonine and tyrosine protein kinase	RIPK5, SPG23	1q32.1	NM_015375	25778	ENSG00000133059	612666	AR		OMIM:HSP	Known	HSP
3363	ENTPD1	ectonucleoside triphosphate diphosphohydrolase 1	CD39	10q24.1	NM_001776	953	ENSG00000138185	601752	AR		OMIM:HSP	Known	HSP
16947	ERLIN1	ER lipid raft associated 1	C10orf69, SPFH1	10q24.31	NM_006459	10613	ENSG00000107566	611604	AR		OMIM:HSP	Known	HSP
1356	ERLIN2	ER lipid raft associated 2	C8orf2, SPFH2, SPG18	8p11.23	NM_007175	11160	ENSG00000147475	611605	AR		OMIM:HSP	Known	HSP
21197	FA2H	fatty acid 2-hydroxylase	FAXDC1, SPG35	16q23.1	NM_024306	79152	ENSG00000103089	611026	AR		OMIM:HSP	Known	HSP
21062	FARS2	phenylalanyl-tRNA synthetase 2, mitochondrial	FARS1	6p25.1	NM_006567	10667	ENSG00000145982	611592	AR		OMIM:HSP	Known	HSP
3760	FLRT1	fibronectin leucine rich transmembrane protein 1		11q13.1	NM_013280	23769	ENSG00000126500	604806	AR		Literature	Putative	HSP
18986	GBA2	glucosylceramidase beta 2	SPG46	9p13.3	NM_020944	57704	ENSG00000070610	609471	AR		OMIM:HSP	Known	HSP
17494	GJC2	gap junction protein gamma 2	GJA12	1q42.13	NM_020435	57165	ENSG00000198835	608803	AR		OMIM:HSP	Known	HSP
18062	GPT2	glutamic--pyruvic transaminase 2		16q11.2		84706	ENSG00000166123	138210	AR		OMIM:HSP	Putative	HSP
5261	HSPD1	heat shock protein family D (Hereditary Spastic Paraplegias60) member 1	SPG13	2q33.1	NM_002156	3329	ENSG00000144381	118190	AD		OMIM:HSP	Known	HSP
27302	IBA57	iron-sulfur cluster assembly factor IBA57	C1orf69	1q42.13	NM_001010867	200205	ENSG00000181873	615316	AR		OMIM:HSP	Known	HSP
18873	IFIH1	interferon induced with helicase C domain 1		2q24.2	NM_022168	64135	ENSG00000115267	606951	AD		Literature	Putative	HSP
888	KIF1A	kinesin family member 1A	ATSV, C2orf20, SPG30	2q37.3	NM_138483	547	ENSG00000130294	601255	AR/AD		OMIM:HSP	Known	HSP
6317	KIF1C	kinesin family member 1C	SAX2	17p13.2		10749	ENSG00000129250	603060	AR		OMIM:HSP	Known	HSP
20716	KLC2	kinesin light chain 2		11q13.2	NM_022822	64837	ENSG00000174996	611729	AR		OMIM:HSP	Known	HSP
6470	L1CAM	L1 cell adhesion molecule	HSAS1, SPG1, HSAS, MASA, MIC5, S10	Xq28	NM_024003	3897	ENSG00000198910	308840	X		OMIM:HSP	Known	HSP
6783	MAG	myelin associated glycoprotein	GMA	19q13.1	NM_080600	4099	ENSG00000105695	159460	AR		OMIM:HSP	Known	HSP
6898	MARS1	methionyl-tRNA synthetase 1	MARS	12q13.3	NM_004990	4141	ENSG00000166986	156560	AR		OMIM:HSP	Known	HSP
17043	NIPA1	NIPA magnesium transporter 1	SPG6	15q11.2	NM_144599	123606	ENSG00000170113	608145	AD		OMIM:HSP	Known	HSP
8022	NT5C2	5'-nucleotidase, cytosolic II	NT5B, SPG45	10q24.32-q24.33	NM_012229	22978	ENSG00000076685	600417	AR		OMIM:HSP	Known	HSP
25712	PGAP1	post-GPI attachment to proteins inositol deacylase 1		2q33.1	NM_024989	80055	ENSG00000197121	611655	AR		OMIM:HSP	Known	HSP
9086	PLP1	proteolipid protein 1	SPG2, PLP	Xq22.2		5354	ENSG00000123560	300401	X		OMIM:HSP	Known	HSP
16268	PNPLA6	patatin like phospholipase domain containing 6		19p13.2	NM_006702	10908	ENSG00000032444	603197	AR		OMIM:HSP	Known	HSP
30074	POLR3A	RNA polymerase III subunit A		10q22.3	NM_007055	11128	ENSG00000148606	614258	AR		Literature	Putative	HSP
17168	RAB3GAP2	RAB3 GTPase activating non-catalytic protein subunit 2		1q41	NM_012414	25782	ENSG00000118873	609275	AR		OMIM:HSP	Known	HSP
25786	REEP1	receptor accessory protein 1	C2orf23	2p11.2	NM_022912	65055	ENSG00000068615	609139	AD		OMIM:HSP	Known	HSP
17975	REEP2	receptor accessory protein 2	C5orf19	5q31.2	NM_016606	51308	ENSG00000132563	609347	AR/AD		OMIM:HSP	Known	HSP
10468	RTN2	reticulon 2	SPG12	19q13.32	NM_005619	6253	ENSG00000125744	603183	AD		OMIM:HSP	Known	HSP
15925	SAMHD1	SAM and HD domain containing deoxynucleoside triphosphate triphosphohydrolase 1		20q11.23	NM_015474	25939	ENSG00000101347	606754	AR		Literature	Putative	HSP
10923	SLC16A2	solute carrier family 16 member 2	DXS128, AHDS, MRX22	Xq13.2		6567	ENSG00000147100	300095	X		OMIM:HSP	Known	HSP
95	SLC33A1	solute carrier family 33 member 1	ACATN, SPG42	3q25.31	NM_004733	9197	ENSG00000169359	603690	AD		OMIM:HSP	Known	HSP
18514	SPART	spartin	SPG20	13q13.3		23111	ENSG00000133104	607111	AR		OMIM:HSP	Known	HSP
11233	SPAST	spastin	SPG4	2p22.3	NM_199436	6683	ENSG00000021574	604277	AD		OMIM:HSP	Known	HSP
11226	SPG11	SPG11 vesicle trafficking associated, spatacsin	KIAA1840, ALS5	15q21.1		80208	ENSG00000104133	610844	AR		OMIM:HSP	Known	HSP
20373	SPG21	SPG21 abhydrolase domain containing, maspardin		15q22.31	NM_016630	51324	ENSG00000090487	608181	AR		OMIM:HSP	Known	HSP
11237	SPG7	SPG7 matrix AAA peptidase subunit, paraplegin	CMAR	16q24.3	NM_003119	6687	ENSG00000197912	602783	AR		OMIM:HSP	Known	HSP
19957	TECPR2	tectonin beta-propeller repeat containing 2	KIAA0329	14q32.33	NM_014844	9895	ENSG00000196663	615000	AR		OMIM:HSP	Known	HSP
11758	TFG	trafficking from ER to golgi regulator		3q12.2	NM_006070	10342	ENSG00000114354	602498	AR		OMIM:HSP	Known	HSP
12513	UCHL1	ubiquitin C-terminal hydrolase L1	PARK5	4p13	NM_004181	7345	ENSG00000154277	191342	AR		OMIM:HSP	Known	HSP
12631	USP8	ubiquitin specific peptidase 8		15q21.2	NM_005154	9101	ENSG00000138592	603158	AR		OMIM:HSP	Known	HSP
24928	VPS37A	VPS37A subunit of ESCRT-I	PQBP2	8p22	NM_152415	137492	ENSG00000155975	609927	AR		OMIM:HSP	Known	HSP
28984	WASHC5	WASH complex subunit 5	SPG8, KIAA0196	8q24.13	NM_014846	9897	ENSG00000164961	610657	AD		OMIM:HSP	Known	HSP
30914	WDR48	WD repeat domain 48		3p22.2	NM_020839	57599	ENSG00000114742	612167	AR		OMIM:HSP	Known	HSP
17277	ZFR	zinc finger RNA binding protein		5p13.3		51663	ENSG00000056097	615635	AR		OMIM:HSP	Known	HSP
20761	ZFYVE26	zinc finger FYVE-type containing 26	SPG15	14q24.1	NM_015346	23503	ENSG00000072121	612012	AR		OMIM:HSP	Known	HSP
26559	ZFYVE27	zinc finger FYVE-type containing 27		10q24.2	NM_144588	118813	ENSG00000155256	610243	AD		OMIM:HSP	Known	HSP
443	ALS2	alsin Rho guanine nucleotide exchange factor ALS2	ALS2CR6	2q33.1	NM_020919	57679	ENSG00000003393	606352	AR		OMIM: HSP,PLS	Known	HSP, PLS
19309	KANK1	KN motif and ankyrin repeat domains 1	ANKRD15	9p24.3	NM_015158	23189	ENSG00000107104	607704			Literature	Putative	HSP, ALS
9508	PSEN1	presenilin 1	AD3	14q24.2	NM_000021	5663	ENSG00000080815	104311			OMIM:AD with SP	Known	AD, SPAX
61	ABCD1	ATP binding cassette subfamily D member 1	ALD	Xq28	NM_000033	215	ENSG00000101986	300371	X		OMIM	Putative	AMN	Adrenomyeloneuropathy
10985	SLC25A15	solute carrier family 25 member 15	ORNT1, HHH	13q14.11	NM_014252	10166	ENSG00000102743	603861			OMIM	Putative	HHHS	Hyperornithinemia-hyperammonemia-homocitrullinemia syndrome (AR)
4274	GJA1	gap junction protein alpha 1	ODDD, GJAL	6q22.31	NM_000165	2697	ENSG00000152661	121014	AD		OMIM:ODDD	Putative	ODDD	Oculodentodigital dysplasia (ODDD)
13586	FBXO7	F-box protein 7		22q12.3		25793	ENSG00000100225	605648	AR		OMIM	Putative	PPS	Pallido-pyramidal syndrome
9039	PLA2G6	phospholipase A2 group VI		22q13.1	NM_001004426	8398	ENSG00000184381	603604	AR		OMIM	Putative	PD
17944	EXOSC3	exosome component 3		9p13.2	NM_016042	51010	ENSG00000107371	606489	AR		OMIM	Putative	PCH	Pontocerebellar hypoplasia, type 1B
15832	BSCL2	BSCL2 lipid droplet biogenesis associated, seipin	GNG3LG, SPG17	11q12.3	NM_032667	26580	ENSG00000168000	606158	AD		OMIM:SSP	Putative	HSP	Silver spastic paraplegia
17208	BICD2	BICD cargo adaptor 2		9q22.31	NM_015250	23299	ENSG00000185963	609797	AD		OMIM:SMA	Putative	SMA
8142	OPA3	outer mitochondrial membrane lipid metabolism regulator OPA3		19q13.32		80207	ENSG00000125741	606580			Literature	Putative	SMA
11427	STUB1	STIP1 homology and U-box containing protein 1		16p13.3	NM_005861	10273	ENSG00000103266	607207			OMIM:SPAX	Putative	SPAX	spastic ataxia (AR)
12642	VAMP1	vesicle associated membrane protein 1	SYB1	12p13.31		6843	ENSG00000139190	185880	AD		OMIM:SPAX	Putative	SPAX	Spastic ataxia 1, autosomal dominant
25532	MTPAP	mitochondrial poly(A) polymerase	PAPD1	10p11.23	NM_018109	55149	ENSG00000107951	613669			OMIM:SPAX	Putative	SPAX	Spastic ataxia 4, autosomal recessive
10519	SACS	sacsin molecular chaperone		13q12.12	NM_014363	26278	ENSG00000151835	604490	AR		OMIM:SPAX	Putative	SPAX	Spastic ataxia, Charlevoix-Saguenay type
21033	HACE1	HECT domain and ankyrin repeat containing E3 ubiquitin protein ligase 1		6q16.3	NM_020771	57531	ENSG00000085382	610876	AR		OMIM:SP	Putative	HSP	Spastic paraplegia and psychomotor retardation with or without seizures
25133	MARS2	methionyl-tRNA synthetase 2, mitochondrial		2q33.1	NM_138395	92935	ENSG00000247626	609728			OMIM:SPAX	Putative	SPAX	SPAX3, Spastic ataxia 3, autosomal recessive
14415	ELOVL4	ELOVL fatty acid elongase 4	STGD2, STGD3, SCA34	6q14.1		6785	ENSG00000118402	605512			OMIM:SCA	Putative	SCA	Spinocerebellar ataxia 34, PMC3234380
16255	TGM6	transglutaminase 6	TGM3L	20p13	NM_198994	343641	ENSG00000166948	613900			OMIM:SPAX	Putative	SCA	Spinocerebellar ataxia 35
9330	PQBP1	polyglutamine binding protein 1	RENS1, MRXS8, SHS, MRX55, MRX2, MRXS3	Xp11.23	NM_001032381.1	10084	ENSG00000102103	300463			Literature	Putative	CPSQ	X-linked mental retardation with spastic diplegia

## Sheet: TableS1c MND genes
Table S1c. Motor Neuron Disease-related genes, curated based on OMIM, ALSoD and related literature
Source	RefGene	Disease	HGNC Approved Name	ALS	FTD/ALS	HSP	ATX	PMA	PLS	SMA	dHMN	LS	MSP
malacards	AAAS	HSP	AAAS			x
malacards	AARS1	dHMN	AARS1								x
malacards	AARS2	dHMN	AARS2								x
CReATe	ABCD1	HSP	ABCD1			x
malacards	ABCD1	HSP	ABCD1			x
malacards	ADAR	HSP	ADAR			x
CReATe	ADD3	HSP	ADD3			x
malacards	AFG3L1P	HSP	AFG3L1P			x
CReATe	AFG3L2	HSP/ATX	AFG3L2			x	x
MDS	AFG3L2	ATX	AFG3L2				x
malacards	AFG3L2	HSP	AFG3L2			x
malacards	AGPAT2	dHMN	AGPAT2								x
ALSoD	AGT	ALS	AGT	x								x
malacards	AIRE	PMA	AIRE					x
ALSoD	ALAD	ALS	ALAD	x								x
CReATe	ALDH18A1	HSP	ALDH18A1			x
KEGG	ALDH18A1	HSP	ALDH18A1			x
MDS	ALDH18A1	HSP	ALDH18A1			x
malacards	ALDH18A1	HSP	ALDH18A1			x
MDS	ALDH3A2	HSP	ALDH3A2			x
malacards	ALDH3A2	HSP	ALDH3A2			x
CReATe	ALS2	HSP	ALS2			x
GHR	ALS2	ALS	ALS2	x								x
KEGG	ALS2	ALS	ALS2	x								x
ALSoD	ALS2	ALS	ALS2	x								x
OMIM	ALS2	ALS	ALS2	x								x
MDS	ALSIN	HSP	ALS2			x
malacards	ALS2	ALS	ALS2	x								x
malacards	ALS2	HSP	ALS2			x
malacards	ALS2	PLS	ALS2						x			x
malacards	ALS2	PLS	ALS2						x			x
malacards	ALS2	LS	ALS2									x
ALSoD	ALS3	ALS	ALS3	x								x
ALSoD	ALS7	ALS	ALS7	x								x
CReATe	AMPD2	HSP/ATX	AMPD2			x	x
KEGG	AMPD2	HSP	AMPD2			x
malacards	AMPD2	HSP	AMPD2			x
CReATe	ANG	ALS	ANG	x								x
GHR	ANG	ALS	ANG	x								x
KEGG	ANG	ALS	ANG	x								x
ALSoD	ANG	ALS	ANG	x								x
OMIM	ANG	ALS	ANG	x								x
malacards	ANG	ALS	ANG	x								x
malacards	ANG	LS	ANG									x
KEGG	ANXA11	ALS	ANXA11	x								x
OMIM	ANXA11	ALS	ANXA11	x								x
malacards	ANXA11	LS	ANXA11									x
CReATe	AP4B1	HSP	AP4B1			x
KEGG	AP4B1	HSP	AP4B1			x
MDS	AP4B1	HSP	AP4B1			x
malacards	AP4B1	HSP	AP4B1			x
malacards	AP4B1-AS1	HSP	AP4B1-AS1			x
CReATe	AP4E1	HSP	AP4E1			x
KEGG	AP4E1	HSP	AP4E1			x
MDS	AP4E1	HSP	AP4E1			x
malacards	AP4E1	HSP	AP4E1			x
CReATe	AP4M1	HSP	AP4M1			x
KEGG	AP4M1	HSP	AP4M1			x
MDS	SPG50	HSP	AP4M1			x
malacards	AP4M1	HSP	AP4M1			x
CReATe	AP4S1	HSP	AP4S1			x
KEGG	AP4S1	HSP	AP4S1			x
malacards	AP4S1	HSP	AP4S1			x
malacards	AP5B1	HSP	AP5B1			x
malacards	AP5S1	HSP	AP5S1			x
CReATe	AP5Z1	HSP	AP5Z1			x
KEGG	AP5Z1	HSP	AP5Z1			x
MDS	KIAA0415	HSP	AP5Z1			x
malacards	AP5Z1	HSP	AP5Z1			x
ALSoD	APEX1	ALS	APEX1	x								x
ALSoD	APOE	ALS	APOE	x								x
ALSoD	AR	ALS	AR	x								x
malacards	ARHGAP9	HSP	ARHGAP9			x
malacards	ARHGEF2	PLS	ARHGEF2						x			x
ALSoD	ARHGEF28	ALS	ARHGEF28	x								x
malacards	ARL2	HSP	ARL2			x
KEGG	ARL6IP1	HSP	ARL6IP1			x
malacards	ARL6IP1	HSP	ARL6IP1			x
malacards	ARSI	HSP	ARSI			x
malacards	ATAD3A	HSP	ATAD3A			x
CReATe	ATL1	HSP/CMT	ATL1			x
KEGG	ATL1	HSP	ATL1			x
MDS	ATL1	HSP	ATL1			x
malacards	ATL1	HSP	ATL1			x
malacards	ATL1	dHMN	ATL1								x
malacards	ATL2	HSP	ATL2			x
malacards	ATL3	HSP	ATL3			x
MDS	ATN1	ATX	ATN1				x
CReATe	ATP13A2	HSP	ATP13A2			x
KEGG	ATP13A2	HSP	ATP13A2			x
malacards	ATP13A2	HSP	ATP13A2			x
malacards	ATP2B3	MSA	ATP2B3
malacards	ATP2B4	HSP	ATP2B4			x
MDS	ATXN1	SCA	ATXN1
MDS	ATXN1	ATX	ATXN1				x
malacards	ATXN1	MSA	ATXN1
MDS	ATXN10	ATX	ATXN10				x
malacards	ATXN10	ALS	ATXN10	x								x
CReATe	ATXN2	ALS	ATXN2	x								x
GHR	ATXN2	ALS	ATXN2	x								x
ALSoD	ATXN2	ALS	ATXN2	x								x
OMIM	ATXN2	ALS	ATXN2	x								x
MDS	ATXN2	ATX	ATXN2				x
malacards	ATXN2	ALS	ATXN2	x								x
malacards	ATXN2	HSP	ATXN2			x
malacards	ATXN2	LS	ATXN2									x
malacards	ATXN2	PMA	ATXN2					x
MDS	ATXN3	SCA	ATXN3
MDS	ATXN3	ATX	ATXN3				x
malacards	ATXN3	HSP	ATXN3			x
MDS	ATXN7	ATX	ATXN7				x
MDS	ATXN8OS	ATX	ATXN8OS				x
CReATe	B4GALNT1	HSP	B4GALNT1			x
KEGG	B4GALNT1	HSP	B4GALNT1			x
MDS	B4GALNT	HSP	B4GALNT1			x
malacards	B4GALNT1	HSP	B4GALNT1			x
ALSoD	B4GALT6	ALS	B4GALT6	x								x
ALSoD	BCL11B	ALS	BCL11B	x								x
ALSoD	BCL6	ALS	BCL6	x								x
MDS	BEAN1	ATX	BEAN1				x
CReATe	BICD2	SMA/HSP/CMT	BICD2			x				x
MDS	BICD2	HSP	BICD2			x
malacards	BICD2	HSP	BICD2			x
malacards	BMPR2	HSP	BMPR2			x
CReATe	BSCL2	HSP/dHMN	BSCL2			x					x
KEGG	BSCL2	HSP	BSCL2			x
MDS	BSCL2	HSP	BSCL2			x
malacards	BSCL2	HSP	BSCL2			x
malacards	BSCL2	dHMN	BSCL2								x
CReATe	C12orf65	HSP/CMT/MITO	C12orf65			x
KEGG	COXPD7	HSP	C12orf65			x
MDS	C12orf65	HSP	C12orf65			x
malacards	C12orf65	HSP	C12orf65			x
CReATe	C19orf12	HSP/ATX/NBIA	C19orf12			x	x
KEGG	MPAN	HSP	C19orf12			x
MDS	C19orf12	HSP	C19orf12			x
malacards	C19orf12	HSP	C19orf12			x
malacards	C2CD6	LS	C2CD6									x
CReATe	C9ORF72	ALS/FTD	C9orf72	x	x							x
GHR	C9orf72	ALS	C9orf72	x								x
KEGG	C9ORF72	ALS/FTD	C9orf72	x	x							x
ALSoD	C9orf72	ALS	C9orf72	x								x
OMIM	C9orf72	ALS/FTD	C9orf72	x	x							x
malacards	C9orf72	ALS	C9orf72	x								x
malacards	C9orf72	HSP	C9orf72			x
malacards	C9orf72	LS	C9orf72									x
malacards	C9orf72	PMA	C9orf72					x
MDS	CACNA1A	ATX	CACNA1A				x
MDS	CACNA1G	ATX	CACNA1G				x
CReATe	CAPN1	HSP	CAPN1			x
KEGG	CAPN1	HSP	CAPN1			x
MDS	CAPN1	HSP/ATX	CAPN1			x	x
malacards	CAPN1	HSP	CAPN1			x
LMD	CAPN3	DMD	CAPN3
malacards	CAPN3	PMA	CAPN3					x
LMD	CAV3	DMD	CAV3
malacards	CAV3	PMA	CAV3					x
malacards	CBSL	ALS	CBSL	x								x
malacards	CCDC50	HSP	CCDC50			x
OMIM	CCNF	ALS	CCNF	x								x
malacards	CCNF	ALS	CCNF	x								x
ALSoD	CCS	ALS	CCS	x								x
CReATe	CCT5	HSP/HSN	CCT5			x
malacards	CCT5	HSP	CCT5			x
malacards	CDH1	HSP	CDH1			x
ALSoD	CDH13	ALS	CDH13	x								x
malacards	CDH2	HSP	CDH2			x
ALSoD	CDH22	ALS	CDH22	x								x
malacards	CDH5	HSP	CDH5			x
malacards	CDK1	HSP	CDK1			x
malacards	CDK5	HSP	CDK5			x
malacards	CDK5	MSA	CDK5
malacards	CEP63	HSP	CEP63			x
OMIM	C21orf2	ALS	CFAP410	x								x
malacards	CHAT	MSA	CHAT
CReATe	CHCHD10	ALS/FTD/SMA	CHCHD10	x	x					x		x
GHR	CHCHD10	ALS	CHCHD10	x								x
KEGG	CHCHD10	ALS/FTD	CHCHD10	x	x							x
ALSoD	CHCHD10	ALS	CHCHD10	x								x
OMIM	CHCHD10	ALS/FTD	CHCHD10	x	x							x
malacards	CHCHD10	ALS	CHCHD10	x								x
malacards	CHCHD10	LS	CHCHD10									x
ALSoD	CHGB	ALS	CHGB	x								x
malacards	CHMP1B	HSP	CHMP1B			x
CReATe	CHMP2B	ALS/FTD	CHMP2B	x	x							x
GHR	CHMP2B	ALS	CHMP2B	x								x
KEGG	CHMP2B	ALS	CHMP2B	x								x
ALSoD	CHMP2B	ALS	CHMP2B	x								x
OMIM	CHMP2B	ALS	CHMP2B	x								x
malacards	CHMP2B	ALS	CHMP2B	x								x
malacards	CHMP2B	LS	CHMP2B									x
malacards	CHMP2B	PMA	CHMP2B					x
malacards	CLPP	HSP	CLPP			x
ALSoD	CNTF	ALS	CNTF	x								x
ALSoD	CNTN4	ALS	CNTN4	x								x
ALSoD	CNTN6	ALS	CNTN6	x								x
malacards	COQ2	MSA	COQ2
KEGG	CPT1C	HSP	CPT1C			x
malacards	CPT1C	HSP	CPT1C			x
malacards	CRHR1	ALS	CRHR1	x								x
ALSoD	CRIM1	ALS	CRIM1	x								x
ALSoD	CRYM	ALS	CRYM	x								x
ALSoD	CSNK1G3	ALS	CSNK1G3	x								x
ALSoD	CST3	ALS	CST3	x								x
ALSoD	CX3CR1	ALS	CX3CR1	x								x
ALSoD	CYP2D6	ALS	CYP2D6	x								x
CReATe	CYP2U1	HSP	CYP2U1			x
KEGG	CYP2U1	HSP	CYP2U1			x
malacards	CYP2U1	HSP	CYP2U1			x
malacards	CYP2U1-AS1	HSP	CYP2U1-AS1			x
CReATe	CYP7B1	HSP	CYP7B1			x
KEGG	CYP7B1	HSP	CYP7B1			x
MDS	CYP7B1	HSP	CYP7B1			x
malacards	CYP7B1	HSP	CYP7B1			x
LMD	DAG1	DMD	DAG1
ALSoD	DAO	ALS	DAO	x								x
malacards	DARS2	dHMN	DARS2								x
malacards	DBH	MSA	DBH
CReATe	DCTN1	dHMN	DCTN1								x
GHR	DCTN1	ALS	DCTN1	x								x
KEGG	DCTN1	ALS	DCTN1	x								x
ALSoD	DCTN1	ALS	DCTN1	x								x
OMIM	DCTN1	ALS	DCTN1	x								x
malacards	DCTN1	ALS	DCTN1	x								x
malacards	DCTN1	dHMN	DCTN1								x
malacards	DCTN1	LS	DCTN1									x
CReATe	DDHD1	HSP	DDHD1			x
KEGG	DDHD1	HSP	DDHD1			x
MDS	DDHD1	HSP	DDHD1			x
malacards	DDHD1	HSP	DDHD1			x
CReATe	DDHD2	HSP	DDHD2			x
KEGG	DDHD2	HSP	DDHD2			x
MDS	DDHD2	HSP	DDHD2			x
malacards	DDHD2	HSP	DDHD2			x
malacards	DDR2	HSP	DDR2			x
ALSoD	DIAPH3	ALS	DIAPH3	x								x
ALSoD	DISC1	ALS	DISC1	x								x
LMD	DMD	DMD	DMD
malacards	DNAH8	HSP	DNAH8			x
malacards	DNAJB2	dHMN	DNAJB2								x
malacards	DNM1L	HSP	DNM1L			x
MDS	DNMT1	ATX	DNMT1				x
ALSoD	DOC2B	ALS	DOC2B	x								x
ALSoD	DPP6	ALS	DPP6	x								x
malacards	DPP6	LS	DPP6									x
malacards	DPP6	PMA	DPP6					x
malacards	DPY30	HSP	DPY30			x
malacards	DRD2	MSA	DRD2
LMD	DRP2	DMD	DRP2
CReATe	DSTYK	HSP	DSTYK			x
KEGG	DSTYK	HSP	DSTYK			x
malacards	DSTYK	HSP	DSTYK			x
LMD	DTNA	DMD	DTNA
LMD	DTNB	DMD	DTNB
ALSoD	DYNC1H1	ALS	DYNC1H1	x								x
LMD	DYSF	DMD	DYSF
ALSoD	EFEMP1	ALS	EFEMP1	x								x
CReATe	ELOVL4	HSP	ELOVL4			x
MDS	ELOVL4	ATX	ELOVL4				x
MDS	ELOVL5	ATX	ELOVL5				x
ALSoD	ELP3	ALS	ELP3	x								x
LMD	EMD	DMD	EMD
CReATe	ENTPD1	HSP	ENTPD1			x
KEGG	ENTPD1	HSP	ENTPD1			x
malacards	ENTPD1	HSP	ENTPD1			x
ALSoD	EPHA4	ALS	EPHA4	x								x
malacards	EPHB1	HSP	EPHB1			x
malacards	EPRS1	dHMN	EPRS1								x
GHR	ERBB4	ALS	ERBB4	x								x
KEGG	ERBB4	ALS	ERBB4	x								x
ALSoD	ERBB4	ALS	ERBB4	x								x
OMIM	ERBB4	ALS	ERBB4	x								x
malacards	ERBB4	LS	ERBB4									x
CReATe	ERLIN1	HSP	ERLIN1			x
KEGG	ERLIN1	HSP	ERLIN1			x
MDS	ERLIN1	HSP	ERLIN1			x
malacards	ERLIN1	HSP	ERLIN1			x
CReATe	ERLIN2	HSP	ERLIN2			x
KEGG	ERLIN2	HSP	ERLIN2			x
MDS	ERLIN2	HSP	ERLIN2			x
malacards	ERLIN2	HSP	ERLIN2			x
malacards	ERLIN2	PLS	ERLIN2						x			x
ALSoD	EWSR1	ALS	EWSR1	x								x
CReATe	EXOSC3	HSP	EXOSC3			x
malacards	EXOSC3	HSP	EXOSC3			x
malacards	F12	HSP	F12			x
CReATe	FA2H	HSP	FA2H			x
KEGG	FA2H	HSP	FA2H			x
MDS	FA2H	HSP	FA2H			x
malacards	FA2H	HSP	FA2H			x
malacards	FAF2	ALS	FAF2	x								x
malacards	FAM117B	LS	FAM117B									x
CReATe	FARS2	HSP	FARS2			x
KEGG	FARS2	HSP	FARS2			x
malacards	FARS2	dHMN	FARS2								x
CReATe	FBXO7	HSP	FBXO7			x
malacards	FCER1A	ALS	FCER1A	x								x
ALSoD	FEZF2	ALS	FEZF2	x								x
MDS	FGF14	ATX	FGF14				x
ALSoD	FGGY	ALS	FGGY	x								x
malacards	FGGY	ALS	FGGY	x								x
malacards	FGGY	LS	FGGY									x
GHR	FIG4	ALS	FIG4	x								x
KEGG	FIG4	ALS	FIG4	x								x
ALSoD	FIG4	ALS	FIG4	x								x
OMIM	FIG4	ALS	FIG4	x								x
malacards	FIG4	ALS	FIG4	x								x
malacards	FIG4	LS	FIG4									x
LMD	FKRP	DMD	FKRP
LMD	FCMD	DMD	FKTN
CReATe	FLRT1	HSP	FLRT1			x
malacards	FLRT1	HSP	FLRT1			x
malacards	FMR1	MSA	FMR1
malacards	FN1	HSP	FN1			x
CReATe	FUS	ALS/FTD	FUS	x	x							x
GHR	FUS	ALS	FUS	x								x
KEGG	FUS	ALS	FUS	x								x
ALSoD	FUS	ALS	FUS	x								x
OMIM	FUS	ALS	FUS	x								x
malacards	FUS	ALS	FUS	x								x
malacards	FUS	LS	FUS									x
malacards	FUS	PMA	FUS					x
CReATe	GAD1	HSP	GAD1			x
malacards	GAD1	HSP	GAD1			x
malacards	GALC	HSP	GALC			x
malacards	GAN	HSP	GAN			x
CReATe	GARS	dHMN	GARS1								x
ALSoD	GARS	ALS	GARS1	x								x
malacards	GARS1	dHMN	GARS1								x
CReATe	GBA2	HSP/ATX	GBA2			x	x
KEGG	GBA2	HSP	GBA2			x
MDS	GBA2	HSP	GBA2			x
malacards	GBA2	HSP	GBA2			x
malacards	GDAP1	dHMN	GDAP1								x
malacards	GDNF	MSA	GDNF
malacards	GFAP	MSA	GFAP
CReATe	GJA1	HSP	GJA1			x
CReATe	GJC2	HSP/LEUKO	GJC2			x
KEGG	GJC2	HSP	GJC2			x
malacards	GJC2	HSP	GJC2			x
KEGG	GLE1	ALS	GLE1	x								x
ALSoD	GLE1	ALS	GLE1	x								x
malacards	GLI3	ALS	GLI3	x								x
malacards	GLUD1	MSA	GLUD1
LMD	GNE	DMD	GNE
malacards	GPT	HSP	GPT			x
malacards	GPT2	HSP	GPT2			x
ALSoD	GRB14	ALS	GRB14	x								x
malacards	GRIA2	LS	GRIA2									x
CReATe	GRID2	HSP/ATX	GRID2			x	x
malacards	GRID2	HSP	GRID2			x
CReATe	GRN	ALS/FTD	GRN	x	x							x
ALSoD	GRN	ALS	GRN	x								x
malacards	GRN	ALS	GRN	x								x
malacards	GRN	ALS	GRN	x								x
CReATe	HACE1	HSP	HACE1			x
malacards	HARS1	dHMN	HARS1								x
malacards	HARS2	dHMN	HARS2								x
ALSoD	HEXA	ALS	HEXA	x								x
ALSoD	HFE	ALS	HFE	x								x
CReATe	HNRNPA1	ALS	HNRNPA1	x								x
GHR	HNRNPA1	ALS	HNRNPA1	x								x
KEGG	HNRNPA1	ALS	HNRNPA1	x								x
ALSoD	HNRNPA1	ALS	HNRNPA1	x								x
OMIM	HNRNPA1	ALS	HNRNPA1	x								x
malacards	HNRNPA1	ALS	HNRNPA1	x								x
malacards	HNRNPA1	LS	HNRNPA1									x
CReATe	hnRNPA2B1	ALS/FTD/MSP	HNRNPA2B1	x	x							x
ALSoD	HNRNPA2B1	ALS	HNRNPA2B1	x								x
OMIM	HNRNPA2B1	ALS	HNRNPA2B1	x								x
malacards	HNRNPA2B1	ALS	HNRNPA2B1	x								x
malacards	HNRNPC	ALS	HNRNPC	x								x
malacards	HNRNPDL	ALS	HNRNPDL	x								x
malacards	HNRNPH1	ALS	HNRNPH1	x								x
malacards	HNRNPH2	ALS	HNRNPH2	x								x
malacards	HNRNPUL2-BSCL2	HSP	HNRNPUL2-BSCL2			x
malacards	HSPA4	HSP	HSPA4			x
CReATe	HSPB8	dHMN	HSPB8								x
malacards	HSPB8	dHMN	HSPB8								x
CReATe	HSPD1	HSP/LEUKO	HSPD1			x
KEGG	HSPD1	HSP	HSPD1			x
MDS	HSPD1	HSP	HSPD1			x
malacards	HSPD1	HSP	HSPD1			x
malacards	HSPE1	HSP	HSPE1			x
malacards	HTT	MSA	HTT
CReATe	IBA57	HSP	IBA57			x
KEGG	IBA57	HSP	IBA57			x
malacards	IBA57	HSP	IBA57			x
CReATe	IFIH1	HSP	IFIH1			x
malacards	IFIH1	HSP	IFIH1			x
malacards	IFNK	ALS	IFNK	x								x
malacards	IFT74	ALS	IFT74	x								x
CReATe	IGHMBP2	dHMN	IGHMBP2								x
malacards	IGHMBP2	dHMN	IGHMBP2								x
malacards	INCA1	HSP	INCA1			x
MDS	ITPR1	ATX	ITPR1				x
ALSoD	ITPR2	ALS	ITPR2	x								x
CReATe	KANK1	HSP	KANK1			x
malacards	KARS1	dHMN	KARS1								x
malacards	KATNA1	HSP	KATNA1			x
malacards	KATNB1	HSP	KATNB1			x
CReATe	KCNA2	HSP	KCNA2			x
MDS	KCNA2	HSP/ATX	KCNA2			x	x
malacards	KCNA2	HSP	KCNA2			x
MDS	KCND3	ATX	KCND3				x
ALSoD	KDR	ALS	KDR	x								x
MDS	KIAA1840	HSP	KIAA1840			x
malacards	KIF13B	HSP	KIF13B			x
CReATe	KIF1A	HSP/ATX	KIF1A			x	x
KEGG	KIF1A	HSP	KIF1A			x
MDS	KIF1A	HSP	KIF1A			x
malacards	KIF1A	HSP	KIF1A			x
CReATe	KIF1C	HSP	KIF1C			x
MDS	KIF1C	HSP	KIF1C			x
malacards	KIF1C	HSP	KIF1C			x
CReATe	KIF5A	HSP	KIF5A			x
KEGG	KIF5A	HSP	KIF5A			x
MDS	KIF5A	HSP	KIF5A			x
malacards	KIF5A	HSP	KIF5A			x
malacards	KIF5A	LS	KIF5A									x
ALSoD	KIFAP3	ALS	KIFAP3	x								x
CReATe	KLC2	HSP	KLC2			x
malacards	KLC2	HSP	KLC2			x
malacards	KLC4	HSP	KLC4			x
LMD	KRAG	DMD	KRAG
malacards	KY	HSP	KY			x
CReATe	L1CAM	HSP	L1CAM			x
KEGG	L1CAM	HSP	L1CAM			x
MDS	L1CAM	HSP	L1CAM			x
malacards	L1CAM	HSP	L1CAM			x
LMD	LAMA2	DMD	LAMA2
malacards	LARS2	dHMN	LARS2								x
ALSoD	LIF	ALS	LIF	x								x
ALSoD	LIPC	ALS	LIPC	x								x
LMD	LMNA	DMD	LMNA
ALSoD	LMNB1	ALS	LMNB1	x								x
malacards	LMNB1	PMA	LMNB1					x
malacards	LOC108903148	LS	LOC108903148									x
malacards	LOC109504728	HSP	LOC109504728			x
malacards	LOC109504728	LS	LOC109504728									x
malacards	LONP1	HSP	LONP1			x
ALSoD	LOX	ALS	LOX	x								x
malacards	LRRK2	MSA	LRRK2
ALSoD	LUM	ALS	LUM	x								x
malacards	MACROD1	HSP	MACROD1			x
malacards	MADD	ALS	MADD	x								x
CReATe	MAG	ALS/FTD	MAG	x	x							x
KEGG	MAG	HSP	MAG			x
MDS	MAG	HSP	MAG			x
malacards	MAG	HSP	MAG			x
ALSoD	MAOB	ALS	MAOB	x								x
malacards	MAOB	MSA	MAOB
malacards	MAP2	MSA	MAP2
malacards	MAP2K4	HSP	MAP2K4			x
malacards	MAP4K5	HSP	MAP4K5			x
malacards	MAPK8	HSP	MAPK8			x
CReATe	MAPT	HSP/ATX	MAPT			x	x
KEGG	MAPT	ALS	MAPT	x								x
ALSoD	MAPT	ALS	MAPT	x								x
malacards	MAPT	ALS	MAPT	x								x
malacards	MAPT	ALS	MAPT	x								x
malacards	MAPT	PLS	MAPT						x			x
malacards	MAPT	MSA	MAPT
malacards	MARS1	HSP	MARS1			x
malacards	MARS1	dHMN	MARS1								x
CReATe	MARS2	ALS	MARS2	x								x
CReATe	MATR3	HSP	MATR3			x
GHR	MATR3	ALS	MATR3	x								x
KEGG	MATR3	ALS	MATR3	x								x
ALSoD	MATR3	ALS	MATR3	x								x
OMIM	MATR3	ALS	MATR3	x								x
malacards	MATR3	ALS	MATR3	x								x
malacards	MATR3	LS	MATR3									x
malacards	MBP	MSA	MBP
malacards	MCOLN1	HSP	MCOLN1			x
malacards	MFN2	dHMN	MFN2								x
malacards	MIB1	dHMN	MIB1								x
malacards	MIR132	MSA	MIR132
malacards	MIR148B	MSA	MIR148B
malacards	MIR24-1	HSP	MIR24-1			x
malacards	MIR3605	MSA	MIR3605
malacards	MIR659	ALS	MIR659	x								x
malacards	MOB3B	ALS	MOB3B	x								x
malacards	MORC2	dHMN	MORC2								x
CReATe	MT-ATP6	HSP/ATX	MT-ATP6			x	x
malacards	MT-ATP6	HSP	MT-ATP6			x
ALSoD	MTND2P1	ALS	MTND2P1	x								x
CReATe	MTPAP	HSP	MTPAP			x
LMD	TTID	DMD	MYOT
ALSoD	NAIP	ALS	NAIP	x								x
GHR	NEFH	ALS	NEFH	x								x
KEGG	NEFH	ALS	NEFH	x								x
ALSoD	NEFH	ALS	NEFH	x								x
OMIM	NEFH	ALS	NEFH	x								x
malacards	NEFH	ALS	NEFH	x								x
malacards	NEFH	LS	NEFH									x
malacards	NEFL	ALS	NEFL	x								x
OMIM	NEK1	ALS	NEK1	x								x
malacards	NEK1	ALS	NEK1	x								x
malacards	NEK1	LS	NEK1									x
ALSoD	NETO1	ALS	NETO1	x								x
CReATe	NIPA1	HSP	NIPA1			x
KEGG	NIPA1	HSP	NIPA1			x
ALSoD	NIPA1	ALS	NIPA1	x								x
MDS	NIPA1	HSP	NIPA1			x
malacards	NIPA1	HSP	NIPA1			x
MDS	NOP56	ATX	NOP56				x
malacards	NOP56	ALS	NOP56	x								x
malacards	NOTCH3	PMA	NOTCH3					x
malacards	NSD1	HSP	NSD1			x
ALSoD	NT5C1A	ALS	NT5C1A	x								x
CReATe	NT5C2	HSP/METABOL	NT5C2			x
KEGG	NT5C2	HSP	NT5C2			x
MDS	NT5C2	HSP	NT5C2			x
malacards	NT5C2	HSP	NT5C2			x
ALSoD	ODR4	ALS	ODR4	x								x
ALSoD	OGG1	ALS	OGG1	x								x
ALSoD	OMA1	ALS	OMA1	x								x
CReATe	OPA3	ALS/FTD	OPA3	x	x							x
CReATe	OPTN	ALS	OPTN	x								x
GHR	OPTN	ALS	OPTN	x								x
KEGG	OPTN	ALS	OPTN	x								x
ALSoD	OPTN	ALS	OPTN	x								x
OMIM	OPTN	ALS	OPTN	x								x
malacards	OPTN	ALS	OPTN	x								x
malacards	OPTN	LS	OPTN									x
malacards	OR1L6	ALS	OR1L6	x								x
ALSoD	PARK7	ALS	PARK7	x								x
malacards	PARK7	LS	PARK7									x
malacards	PARK7	MSA	PARK7
malacards	PAX7	PMA	PAX7					x
ALSoD	PCP4	ALS	PCP4	x								x
malacards	PCYT2	HSP	PCYT2			x
MDS	PDYN	ATX	PDYN				x
malacards	PECAM1	HSP	PECAM1			x
CReATe	PFN1	HSP	PFN1			x
GHR	PFN1	ALS	PFN1	x								x
KEGG	PFN1	ALS	PFN1	x								x
ALSoD	PFN1	ALS	PFN1	x								x
OMIM	PFN1	ALS	PFN1	x								x
malacards	PFN1	ALS	PFN1	x								x
malacards	PFN1	LS	PFN1									x
CReATe	PGAP1	HSP	PGAP1			x
malacards	PGAP1	HSP	PGAP1			x
malacards	PI4K2A	HSP	PI4K2A			x
CReATe	PLA2G6	dHMN	PLA2G6								x
MDS	PLA2G6	DYT	PLA2G6
malacards	PLA2G6	HSP	PLA2G6			x
LMD	PLEC	DMD	PLEC
CReATe	PLEKHG5	HSP	PLEKHG5			x
ALSoD	PLEKHG5	ALS	PLEKHG5	x								x
malacards	PLEKHG5	HSP	PLEKHG5			x
malacards	PLIN3	HSP	PLIN3			x
CReATe	PLP1	HSP/ATX	PLP1			x	x
KEGG	PLP1	HSP	PLP1			x
MDS	PLP1	HSP	PLP1			x
malacards	PLP1	HSP	PLP1			x
malacards	PLSA1	PLS	PLSA1						x			x
CReATe	PNPLA6	HSP	PNPLA6			x
KEGG	PNPLA6	HSP	PNPLA6			x
MDS	PNPLA6	HSP	PNPLA6			x
malacards	PNPLA6	HSP	PNPLA6			x
malacards	PNPO	dHMN	PNPO								x
CReATe	POLR3A	HSP	POLR3A			x
ALSoD	PON1	ALS	PON1	x								x
ALSoD	PON2	ALS	PON2	x								x
ALSoD	PON3	ALS	PON3	x								x
malacards	POSTN	HSP	POSTN			x
MDS	PPP2R2B	ATX	PPP2R2B				x
CReATe	PQBP1	HSP/OTHERS	PQBP1			x
MDS	PRKCG	ATX	PRKCG				x
malacards	PRKN	MSA	PRKN
malacards	PRNP	MSA	PRNP
GHR	PRPH	ALS	PRPH	x								x
KEGG	PRPH	ALS	PRPH	x								x
ALSoD	PRPH	ALS	PRPH	x								x
OMIM	PRPH	ALS	PRPH	x								x
malacards	PRPH	LS	PRPH									x
CReATe	PSEN1	HSP	PSEN1			x
ALSoD	PSEN1	ALS	PSEN1	x								x
malacards	PSEN1	ALS	PSEN1	x								x
ALSoD	PVR	ALS	PVR	x								x
malacards	RAB38	ALS	RAB38	x								x
malacards	RAB39B	ALS	RAB39B	x								x
CReATe	RAB3GAP2	HSP/CMT	RAB3GAP2			x
malacards	RAB8A	ALS	RAB8A	x								x
malacards	RAB9B	HSP	RAB9B			x
ALSoD	RAMP3	ALS	RAMP3	x								x
malacards	RARS2	dHMN	RARS2								x
malacards	RBM8A	ALS	RBM8A	x								x
ALSoD	RBMS1	ALS	RBMS1	x								x
CReATe	REEP1	HSP	REEP1			x
KEGG	REEP1	HSP	REEP1			x
MDS	REEP1	HSP	REEP1			x
malacards	REEP1	HSP	REEP1			x
malacards	REEP1	dHMN	REEP1								x
CReATe	REEP2	HSP	REEP2			x
KEGG	REEP2	HSP	REEP2			x
malacards	REEP2	HSP	REEP2			x
malacards	REEP2	dHMN	REEP2								x
ALSoD	RNASE2	ALS	RNASE2	x								x
malacards	RNF170	HSP	RNF170			x
ALSoD	RNF19A	ALS	RNF19A	x								x
malacards	RNF19A	LS	RNF19A									x
malacards	RPS27A	MSA	RPS27A
LMD	RS1	DMD	RS1
malacards	RTN1	HSP	RTN1			x
CReATe	RTN2	HSP/ATX	RTN2			x	x
KEGG	RTN2	HSP	RTN2			x
MDS	RTN2	HSP	RTN2			x
malacards	RTN2	HSP	RTN2			x
malacards	RTN2	dHMN	RTN2								x
malacards	S100A4	HSP	S100A4			x
CReATe	SACS	HSP	SACS			x
MDS	SACSIN	HSP	SACS			x
malacards	SACS	HSP	SACS			x
CReATe	SAMHD1	ALS, dHMN	SAMHD1	x							x	x
ALSoD	SARM1	ALS	SARM1	x								x
ALSoD	SCN7A	ALS	SCN7A	x								x
ALSoD	SELL	ALS	SELL	x								x
ALSoD	SEMA6A	ALS	SEMA6A	x								x
malacards	SERPINA3	MSA	SERPINA3
malacards	SETBP1	HSP	SETBP1			x
CReATe	SETX	HSP	SETX			x
GHR	SETX	ALS	SETX	x								x
KEGG	SETX	ALS	SETX	x								x
ALSoD	SETX	ALS	SETX	x								x
OMIM	SETX	ALS	SETX	x								x
malacards	SETX	ALS	SETX	x								x
malacards	SETX	HSP	SETX			x
malacards	SETX	LS	SETX									x
malacards	SETX	dHMN	SETX								x
LMD	SGCA	DMD	SGCA
LMD	SGCB	DMD	SGCB
LMD	SGCD	DMD	SGCD
LMD	SGCE	DMD	SGCE
LMD	SGCG	DMD	SGCG
LMD	SGCZ	DMD	SGCZ
malacards	SH3TC2	HSP	SH3TC2			x
GHR	SIGMAR1	ALS	SIGMAR1	x								x
KEGG	SIGMAR1	ALS	SIGMAR1	x								x
ALSoD	SIGMAR1	ALS	SIGMAR1	x								x
OMIM	SIGMAR1	ALS	SIGMAR1	x								x
malacards	SIGMAR1	ALS	SIGMAR1	x								x
malacards	SIGMAR1	LS	SIGMAR1									x
CReATe	SLC16A2	HSP/METABOL	SLC16A2			x
MDS	SLC16A2	HSP	SLC16A2			x
malacards	SLC16A2	HSP	SLC16A2			x
ALSoD	SLC1A2	ALS	SLC1A2	x								x
malacards	SLC1A2	HSP	SLC1A2			x
CReATe	SLC25A15	HSP	SLC25A15			x
malacards	SLC2A1	HSP	SLC2A1			x
CReATe	SLC33A1	SMA	SLC33A1							x
KEGG	SLC33A1	HSP	SLC33A1			x
malacards	SLC33A1	HSP	SLC33A1			x
ALSoD	SLC39A11	ALS	SLC39A11	x								x
malacards	SLC6A3	MSA	SLC6A3
malacards	SMAD2	HSP	SMAD2			x
malacards	SMCR8	ALS	SMCR8	x								x
CReATe	SMN1	SMA	SMN1							x
GHR	SMN1	ALS	SMN1	x								x
ALSoD	SMN1	ALS	SMN1	x								x
malacards	SMN1	dHMN	SMN1								x
malacards	SMN1	PMA	SMN1					x
CReATe	SMN2	ALS	SMN2	x								x
ALSoD	SMN2	ALS	SMN2	x								x
malacards	SMN2	dHMN	SMN2								x
malacards	SMN2	PMA	SMN2					x
malacards	SNAI1	HSP	SNAI1			x
malacards	SNCA	ALS	SNCA	x								x
malacards	SNCA	PLS	SNCA						x			x
malacards	SNCA	MSA	SNCA
malacards	SNCB	MSA	SNCB
ALSoD	SNCG	ALS	SNCG	x								x
malacards	SNCG	MSA	SNCG
LMD	SNTA1	DMD	SNTA1
LMD	SNTB1	DMD	SNTB1
LMD	SNTB2	DMD	SNTB2
LMD	SNTG1	DMD	SNTG1
LMD	SNTG2	DMD	SNTG2
malacards	SNX15	HSP	SNX15			x
malacards	SNX7	HSP	SNX7			x
CReATe	SOD1	HSP	SOD1			x
GHR	SOD1	ALS	SOD1	x								x
KEGG	SOD1	ALS	SOD1	x								x
ALSoD	SOD1	ALS	SOD1	x								x
OMIM	SOD1	ALS	SOD1	x								x
malacards	SOD1	ALS	SOD1	x								x
malacards	SOD1	PLS	SOD1						x			x
malacards	SOD1	LS	SOD1									x
malacards	SOD1	PMA	SOD1					x
ALSoD	SOD2	ALS	SOD2	x								x
ALSoD	SOX5	ALS	SOX5	x								x
malacards	SPAG8	ALS	SPAG8	x								x
CReATe	SPG20	HSP	SPART			x
KEGG	SPG20	HSP	SPART			x
malacards	SPART	HSP	SPART			x
malacards	SPART	dHMN	SPART								x
MDS	SPARTIN	HSP	SPARTIN			x
CReATe	SPAST	ALS, HSP	SPAST	x		x						x
KEGG	SPAST	HSP	SPAST			x
ALSoD	SPAST	ALS	SPAST	x								x
MDS	SPAST	HSP	SPAST			x
malacards	SPAST	HSP	SPAST			x
malacards	SPAST	PLS	SPAST						x			x
CReATe	SPG11	HSP	SPG11			x
GHR	SPG11	ALS	SPG11	x								x
KEGG	SPG11	ALS	SPG11	x								x
KEGG	SPG11	HSP	SPG11			x
ALSoD	SPG11	ALS	SPG11	x								x
OMIM	SPG11	ALS	SPG11	x								x
malacards	SPG11	ALS	SPG11	x								x
malacards	SPG11	HSP	SPG11			x
malacards	SPG11	LS	SPG11									x
malacards	SPG19	HSP	SPG19			x
CReATe	SPG21	HSP/ATX	SPG21			x	x
KEGG	SPG21	HSP	SPG21			x
MDS	ACP33	HSP	SPG21			x
malacards	SPG21	HSP	SPG21			x
malacards	SPG24	HSP	SPG24			x
malacards	SPG27	HSP	SPG27			x
malacards	SPG29	HSP	SPG29			x
malacards	SPG37	HSP	SPG37			x
malacards	SPG38	HSP	SPG38			x
malacards	SPG41	HSP	SPG41			x
CReATe	SPG7	ALS/FTD/Myopathy/Ataxia/Paget	SPG7	x	x							x
KEGG	SPG7	HSP	SPG7			x
ALSoD	SPG7	ALS	SPG7	x								x
MDS	SPG7	HSP	SPG7			x
malacards	SPG7	HSP	SPG7			x
malacards	SPG7	PLS	SPG7						x			x
malacards	SPG7	dHMN	SPG7								x
malacards	IMP5	ALS	SPPL2C	x								x
malacards	SPTAN1	HSP	SPTAN1			x
MDS	SPTBN2	ATX	SPTBN2				x
CReATe	SQSTM1	ATX/HSP	SQSTM1			x	x
GHR	SQSTM1	ALS	SQSTM1	x								x
KEGG	SQSTM1	ALS/FTD	SQSTM1	x	x							x
ALSoD	SQSTM1	ALS	SQSTM1	x								x
OMIM	SQSTM1	ALS/FTD	SQSTM1	x	x							x
malacards	SQSTM1	ALS	SQSTM1	x								x
malacards	SQSTM1	LS	SQSTM1									x
malacards	SQSTM1	MSA	SQSTM1
ALSoD	SS18L1	ALS	SS18L1	x								x
LMD	SSPN	DMD	SSPN
malacards	STH	ALS	STH	x								x
CReATe	STUB1	ALS/FTD	STUB1	x	x							x
ALSoD	SUSD1	ALS	SUSD1	x								x
ALSoD	SYNE1	ALS	SYNE1	x								x
ALSoD	SYT9	ALS	SYT9	x								x
ALSoD	TAF15	ALS	TAF15	x								x
CReATe	TARDBP	ALS/FTD	TARDBP	x	x							x
GHR	TARDBP	ALS	TARDBP	x								x
KEGG	TARDBP	ALS	TARDBP	x								x
ALSoD	TARDBP	ALS	TARDBP	x								x
OMIM	TARDBP	ALS	TARDBP	x								x
malacards	TARDBP	ALS	TARDBP	x								x
malacards	TARDBP	LS	TARDBP									x
malacards	TARDBP	PMA	TARDBP					x
CReATe	TBK1	HSP	TBK1			x
GHR	TBK1	ALS	TBK1	x								x
KEGG	TBK1	ALS/FTD	TBK1	x	x							x
ALSoD	TBK1	ALS	TBK1	x								x
OMIM	TBK1	ALS/FTD	TBK1	x	x							x
malacards	TBK1	ALS	TBK1	x								x
malacards	TBK1	HSP	TBK1			x
malacards	TBK1	LS	TBK1									x
MDS	TBP	ATX	TBP				x
malacards	TBX1	HSP	TBX1			x
LMD	TCAP	DMD	TCAP
CReATe	TECPR2	HSP/CMT2	TECPR2			x
KEGG	TECPR2	HSP	TECPR2			x
MDS	TECPR2	HSP	TECPR2			x
malacards	TECPR2	HSP	TECPR2			x
CReATe	TFG	ATX/HSP	TFG			x	x
KEGG	TFG	HSP	TFG			x
malacards	TFG	HSP	TFG			x
CReATe	TGM6	ALS/FTD	TGM6	x	x							x
MDS	TGM6	ATX	TGM6				x
malacards	TH	MSA	TH
OMIM	TIA1	ALS	TIA1	x								x
malacards	TIA1	ALS	TIA1	x								x
malacards	TMED9	HSP	TMED9			x
malacards	TMEM106B	ALS	TMEM106B	x								x
MDS	TMEM240	ATX	TMEM240				x
malacards	TMEM252	ALS	TMEM252	x								x
malacards	TPPP	MSA	TPPP
LMD	TRIM32	DMD	TRIM32
GHR	TRPM7	ALS	TRPM7	x								x
KEGG	TRPM7	ALS	TRPM7	x								x
ALSoD	TRPM7	ALS	TRPM7	x								x
malacards	TRPM7	LS	TRPM7									x
malacards	TRPV4	PMA	TRPV4					x
malacards	TRPV4	dHMN	TRPV4								x
malacards	TSPO	MSA	TSPO
MDS	TTBK2	ATX	TTBK2				x
LMD	TTN	DMD	TTN
malacards	TUBA1A	HSP	TUBA1A			x
CReATe	TUBA4A	ALS/FTD	TUBA4A	x	x							x
GHR	TUBA4A	ALS	TUBA4A	x								x
KEGG	TUBA4A	ALS	TUBA4A	x								x
ALSoD	TUBA4A	ALS	TUBA4A	x								x
OMIM	TUBA4A	ALS	TUBA4A	x								x
malacards	TUBA4A	ALS	TUBA4A	x								x
malacards	TUBA4A	LS	TUBA4A									x
MDS	TUBB4A	DYT	TUBB4A
malacards	TUBB4A	HSP	TUBB4A			x
malacards	UBAP1	HSP	UBAP1			x
malacards	UBQLN1	ALS	UBQLN1	x								x
CReATe	UBQLN2	HSP/ATX/OTHER	UBQLN2			x	x
GHR	UBQLN2	ALS	UBQLN2	x								x
KEGG	UBQLN2	ALS	UBQLN2	x								x
ALSoD	UBQLN2	ALS	UBQLN2	x								x
OMIM	UBQLN2	ALS	UBQLN2	x								x
malacards	UBQLN2	ALS	UBQLN2	x								x
malacards	UBQLN2	HSP	UBQLN2			x
malacards	UBQLN2	LS	UBQLN2									x
malacards	UBQLN2	PMA	UBQLN2					x
CReATe	UCHL1	HSP/ATX	UCHL1			x	x
KEGG	UCHL1	HSP	UCHL1			x
ALSoD	UNC13A	ALS	UNC13A	x								x
malacards	UNC13A	ALS	UNC13A	x								x
malacards	UNC13A	PMA	UNC13A					x
malacards	USP8	HSP	USP8			x
LMD	UTRN	DMD	UTRN
CReATe	VAMP1	ALS/FTD/MSP	VAMP1	x	x							x
MDS	VAMP1	HSP	VAMP1			x
MDS	VAMP1	ATX/HSP	VAMP1			x	x
GHR	VAPB	ALS	VAPB	x								x
KEGG	VAPB	ALS	VAPB	x								x
ALSoD	VAPB	ALS	VAPB	x								x
OMIM	VAPB	ALS	VAPB	x								x
malacards	VAPB	ALS	VAPB	x								x
malacards	VAPB	LS	VAPB									x
malacards	VAPB	PMA	VAPB					x
CReATe	VCP	HSP	VCP			x
GHR	VCP	ALS	VCP	x								x
KEGG	VCP	ALS	VCP	x								x
ALSoD	VCP	ALS	VCP	x								x
OMIM	VCP	ALS	VCP	x								x
malacards	VCP	ALS	VCP	x								x
malacards	VCP	HSP	VCP			x
malacards	VCP	LS	VCP									x
malacards	VCP	PMA	VCP					x
ALSoD	VDR	ALS	VDR	x								x
ALSoD	VEGFA	ALS	VEGFA	x								x
malacards	VPS28	HSP	VPS28			x
CReATe	VPS37A	HSP	VPS37A			x
KEGG	VPS37A	HSP	VPS37A			x
malacards	VPS37A	HSP	VPS37A			x
ALSoD	VPS54	ALS	VPS54	x								x
malacards	WASHC4	HSP	WASHC4			x
CReATe	KIAA0196	HSP/HSN	WASHC5			x
MDS	KIAA0196	HSP	WASHC5			x
malacards	WASHC5	HSP	WASHC5			x
KEGG	WSHC5	HSP	WASHC5			x
malacards	WDR41	ALS	WDR41	x								x
malacards	WDR48	HSP	WDR48			x
malacards	YARS1	dHMN	YARS1								x
malacards	YARS2	dHMN	YARS2								x
malacards	YWHAQ	LS	YWHAQ									x
ALSoD	ZFP64	ALS	ZFP64	x								x
malacards	ZFR	HSP	ZFR			x
CReATe	ZFYVE26	HSP	ZFYVE26			x
KEGG	ZFYVE26	HSP	ZFYVE26			x
MDS	ZFYVE26	HSP	ZFYVE26			x
malacards	ZFYVE26	HSP	ZFYVE26			x
KEGG	ZFYVE27	HSP	ZFYVE27			x
MDS	ZFYVE27	HSP	ZFYVE27			x
malacards	ZFYVE27	HSP	ZFYVE27			x
ALSoD	ZNF512B	ALS	ZNF512B	x								x
ALSoD	ZNF746	ALS	ZNF746	x								x
HGMD	ABCA2	ALS	ABCA2	x
HGMD	ACBD5	ALS	ACBD5	x
HGMD	ADGRB2	ALS	ADGRB2	x
HGMD	AIF1L	ALS	AIF1L	x
HGMD	AK9	ALS	AK9	x
HGMD	AKR1C3	ALS	AKR1C3	x
HGMD	ALAD	ALS	ALAD	x
HGMD	ALS2	ALS	ALS2	x
HGMD	ANAPC7	ALS	ANAPC7	x
HGMD	ANG	ALS	ANG	x
HGMD	ANXA11	ALS	ANXA11	x
HGMD	APEX1	ALS	APEX1	x
HGMD	APOE	ALS	APOE	x
HGMD	ARHGAP33	ALS	ARHGAP33	x
HGMD	ARHGEF10	ALS	ARHGEF10	x
HGMD	ARHGEF28	ALS	ARHGEF28	x
HGMD	ARMC4	ALS	ARMC4	x
HGMD	ARPP21	ALS	ARPP21	x
HGMD	ATL1	ALS	ATL1	x
HGMD	ATM	ALS	ATM	x
HGMD	ATP13A2	ALS	ATP13A2	x
HGMD	ATP7A	ALS	ATP7A	x
HGMD	ATP8B3	ALS	ATP8B3	x
HGMD	ATXN1	ALS	ATXN1	x
HGMD	ATXN2	ALS	ATXN2	x
HGMD	BICD2	ALS	BICD2	x
HGMD	C9orf72	ALS	C9orf72	x
HGMD	CACNA1A	ALS	CACNA1A	x
HGMD	CACNA1H	ALS	CACNA1H	x
HGMD	CAPZA1	ALS	CAPZA1	x
HGMD	CARS1	ALS	CARS1	x
HGMD	CCDC40	ALS	CCDC40	x
HGMD	CCDC81	ALS	CCDC81	x
HGMD	CCNF	ALS	CCNF	x
HGMD	CCS	ALS	CCS	x
HGMD	CD33	ALS	CD33	x
HGMD	CDH13	ALS	CDH13	x
HGMD	CFAP410	ALS	CFAP410	x
HGMD	CFAP54	ALS	CFAP54	x
HGMD	CHCHD10	ALS	CHCHD10	x
HGMD	CHCHD2	ALS	CHCHD2	x
HGMD	CHGB	ALS	CHGB	x
HGMD	CHMP2B	ALS	CHMP2B	x
HGMD	CHRM1	ALS	CHRM1	x
HGMD	CHRNA3	ALS	CHRNA3	x
HGMD	CHRNA4	ALS	CHRNA4	x
HGMD	CLEC4C	ALS	CLEC4C	x
HGMD	CNGA4	ALS	CNGA4	x
HGMD	CNOT1	ALS	CNOT1	x
HGMD	CNTF	ALS	CNTF	x
HGMD	COL19A1	ALS	COL19A1	x
HGMD	CRYM	ALS	CRYM	x
HGMD	CSF1R	ALS	CSF1R	x
HGMD	CX3CR1	ALS	CX3CR1	x
HGMD	CYLD	ALS	CYLD	x
HGMD	DAO	ALS	DAO	x
HGMD	DCTN1	ALS	DCTN1	x
HGMD	DDHD1	ALS	DDHD1	x
HGMD	DENND2C	ALS	DENND2C	x
HGMD	DHFR	ALS	DHFR	x
HGMD	DIAPH3	ALS	DIAPH3	x
HGMD	DNAH10	ALS	DNAH10	x
HGMD	DNAH2	ALS	DNAH2	x
HGMD	DNAH9	ALS	DNAH9	x
HGMD	DNAJB2	ALS	DNAJB2	x
HGMD	DNAJC13	ALS	DNAJC13	x
HGMD	DNAJC7	ALS	DNAJC7	x
HGMD	DPP6	ALS	DPP6	x
HGMD	DPYSL3	ALS	DPYSL3	x
HGMD	DYNC1H1	ALS	DYNC1H1	x
HGMD	EEF1G	ALS	EEF1G	x
HGMD	EHMT1	ALS	EHMT1	x
HGMD	EIF4E1B	ALS	EIF4E1B	x
HGMD	ELP3	ALS	ELP3	x
HGMD	EPHA4	ALS	EPHA4	x
HGMD	ERBB4	ALS	ERBB4	x
HGMD	ERLIN1	ALS	ERLIN1	x
HGMD	EWSR1	ALS	EWSR1	x
HGMD	EZR	ALS	EZR	x
HGMD	FBXO7	ALS	FBXO7	x
HGMD	FGD6	ALS	FGD6	x
HGMD	FGGY	ALS	FGGY	x
HGMD	FIG4	ALS	FIG4	x
HGMD	FLNC	ALS	FLNC	x
HGMD	FOXA1	ALS	FOXA1	x
HGMD	FOXN3	ALS	FOXN3	x
HGMD	FUS	ALS	FUS	x
HGMD	GARS1	ALS	GARS1	x
HGMD	GBE1	ALS	GBE1	x
HGMD	GJB1	ALS	GJB1	x
HGMD	GLE1	ALS	GLE1	x
HGMD	GLT8D1	ALS	GLT8D1	x
HGMD	GNE	ALS	GNE	x
HGMD	GORASP1	ALS	GORASP1	x
HGMD	GRB14	ALS	GRB14	x
HGMD	GRN	ALS	GRN	x
HGMD	GRSF1	ALS	GRSF1	x
HGMD	GSN	ALS	GSN	x
HGMD	GTF2H4	ALS	GTF2H4	x
HGMD	GTF3C2	ALS	GTF3C2	x
HGMD	HDAC10	ALS	HDAC10	x
HGMD	HENMT1	ALS	HENMT1	x
HGMD	HEXA	ALS	HEXA	x
HGMD	HFE	ALS	HFE	x
HGMD	HNRNPA1	ALS	HNRNPA1	x
HGMD	HNRNPA2B1	ALS	HNRNPA2B1	x
HGMD	HNRNPD	ALS	HNRNPD	x
HGMD	HNRNPU	ALS	HNRNPU	x
HGMD	HNRNPUL1	ALS	HNRNPUL1	x
HGMD	HSPB1	ALS	HSPB1	x
HGMD	HTT	ALS	HTT	x
HGMD	IFT74	ALS	IFT74	x
HGMD	IGHMBP2	ALS	IGHMBP2	x
HGMD	ITPR2	ALS	ITPR2	x
HGMD	KBTBD13	ALS	KBTBD13	x
HGMD	KIAA1755	ALS	KIAA1755	x
HGMD	KIF5A	ALS	KIF5A	x
HGMD	KIFAP3	ALS	KIFAP3	x
HGMD	KMT2C	ALS	KMT2C	x
HGMD	LBP	ALS	LBP	x
HGMD	LIMD1	ALS	LIMD1	x
HGMD	LMNA	ALS	LMNA	x
HGMD	LRRK2	ALS	LRRK2	x
HGMD	LUM	ALS	LUM	x
HGMD	LZTS3	ALS	LZTS3	x
HGMD	MATR3	ALS	MATR3	x
HGMD	METTL22	ALS	METTL22	x
HGMD	MFN2	ALS	MFN2	x
HGMD	MIR218-2	ALS	MIR218-2	x
HGMD	MME	ALS	MME	x
HGMD	MMP9	ALS	MMP9	x
HGMD	MORC2	ALS	MORC2	x
HGMD	MRPL40	ALS	MRPL40	x
HGMD	MTHFR	ALS	MTHFR	x
HGMD	MTHFSD	ALS	MTHFSD	x
HGMD	MYO1A	ALS	MYO1A	x
HGMD	MYO3B	ALS	MYO3B	x
HGMD	NAIP	ALS	NAIP	x
HGMD	NEFH	ALS	NEFH	x
HGMD	NEK1	ALS	NEK1	x
HGMD	NIPA1	ALS	NIPA1	x
HGMD	NLRC5	ALS	NLRC5	x
HGMD	NME8	ALS	NME8	x
HGMD	NOTCH3	ALS	NOTCH3	x
HGMD	NPC1	ALS	NPC1	x
HGMD	NTM	ALS	NTM	x
HGMD	OGG1	ALS	OGG1	x
HGMD	OMA1	ALS	OMA1	x
HGMD	OPTN	ALS	OPTN	x
HGMD	P4HB	ALS	P4HB	x
HGMD	PARK7	ALS	PARK7	x
HGMD	PDIA3	ALS	PDIA3	x
HGMD	PFN1	ALS	PFN1	x
HGMD	PINK1	ALS	PINK1	x
HGMD	PIP4K2C	ALS	PIP4K2C	x
HGMD	PLA2G4C	ALS	PLA2G4C	x
HGMD	PLCD1	ALS	PLCD1	x
HGMD	PLEKHG5	ALS	PLEKHG5	x
HGMD	PNPLA6	ALS	PNPLA6	x
HGMD	POLG	ALS	POLG	x
HGMD	PON1	ALS	PON1	x
HGMD	PON2	ALS	PON2	x
HGMD	PON3	ALS	PON3	x
HGMD	PPARGC1B	ALS	PPARGC1B	x
HGMD	PRKAR1B	ALS	PRKAR1B	x
HGMD	PRPH	ALS	PRPH	x
HGMD	PSEN1	ALS	PSEN1	x
HGMD	PSEN2	ALS	PSEN2	x
HGMD	PSMB7	ALS	PSMB7	x
HGMD	RAB25	ALS	RAB25	x
HGMD	RAPGEF2	ALS	RAPGEF2	x
HGMD	RARS1	ALS	RARS1	x
HGMD	RAVER1	ALS	RAVER1	x
HGMD	RBM12	ALS	RBM12	x
HGMD	RBM12B	ALS	RBM12B	x
HGMD	RBM15	ALS	RBM15	x
HGMD	RBM15B	ALS	RBM15B	x
HGMD	RBM45	ALS	RBM45	x
HGMD	RBM4B	ALS	RBM4B	x
HGMD	RBMS2	ALS	RBMS2	x
HGMD	RINL	ALS	RINL	x
HGMD	RNASE4	ALS	RNASE4	x
HGMD	RNF19A	ALS	RNF19A	x
HGMD	SBF2	ALS	SBF2	x
HGMD	SERPINA10	ALS	SERPINA10	x
HGMD	SETX	ALS	SETX	x
HGMD	SIGMAR1	ALS	SIGMAR1	x
HGMD	SLC1A2	ALS	SLC1A2	x
HGMD	SLC1A3	ALS	SLC1A3	x
HGMD	SMN1	ALS	SMN1	x
HGMD	SMN2	ALS	SMN2	x
HGMD	SND1	ALS	SND1	x
HGMD	SOD1	ALS	SOD1	x
HGMD	SPAST	ALS	SPAST	x
HGMD	SPG11	ALS	SPG11	x
HGMD	SPG7	ALS	SPG7	x
HGMD	SPTB	ALS	SPTB	x
HGMD	SQSTM1	ALS	SQSTM1	x
HGMD	SRCAP	ALS	SRCAP	x
HGMD	SRPK2	ALS	SRPK2	x
HGMD	SS18L1	ALS	SS18L1	x
HGMD	STK36	ALS	STK36	x
HGMD	SUSD1	ALS	SUSD1	x
HGMD	SV2A	ALS	SV2A	x
HGMD	SYNE1	ALS	SYNE1	x
HGMD	TAF15	ALS	TAF15	x
HGMD	TAF1L	ALS	TAF1L	x
HGMD	TARDBP	ALS	TARDBP	x
HGMD	TBK1	ALS	TBK1	x
HGMD	TF	ALS	TF	x
HGMD	TFG	ALS	TFG	x
HGMD	THSD7B	ALS	THSD7B	x
HGMD	TIA1	ALS	TIA1	x
HGMD	TREM2	ALS	TREM2	x
HGMD	TRNAU1AP	ALS	TRNAU1AP	x
HGMD	TRPC3	ALS	TRPC3	x
HGMD	TRPM2	ALS	TRPM2	x
HGMD	TRPM7	ALS	TRPM7	x
HGMD	TRPV4	ALS	TRPV4	x
HGMD	TRRAP	ALS	TRRAP	x
HGMD	TUBA4A	ALS	TUBA4A	x
HGMD	UBQLN2	ALS	UBQLN2	x
HGMD	UBQLN4	ALS	UBQLN4	x
HGMD	UNC13A	ALS	UNC13A	x
HGMD	USH2A	ALS	USH2A	x
HGMD	VAPB	ALS	VAPB	x
HGMD	VCL	ALS	VCL	x
HGMD	VCP	ALS	VCP	x
HGMD	VEGFA	ALS	VEGFA	x
HGMD	VRK1	ALS	VRK1	x
HGMD	WASHC5	ALS	WASHC5	x
HGMD	WDR6	ALS	WDR6	x
HGMD	XRCC6	ALS	XRCC6	x
HGMD	ZFYVE26	ALS	ZFYVE26	x
HGMD	ZNF512B	ALS	ZNF512B	x
HGMD	ZNF74	ALS	ZNF74	x
HGMD	AARS2	FTD	AARS2		x
HGMD	ALAD	FTD	ALAD		x
HGMD	ALS2	FTD	ALS2		x
HGMD	APBB2	FTD	APBB2		x
HGMD	APP	FTD	APP		x
HGMD	ATP13A2	FTD	ATP13A2		x
HGMD	ATXN1	FTD	ATXN1		x
HGMD	ATXN2	FTD	ATXN2		x
HGMD	C9orf72	FTD	C9orf72		x
HGMD	CAPZA1	FTD	CAPZA1		x
HGMD	CCNF	FTD	CCNF		x
HGMD	CHCHD10	FTD	CHCHD10		x
HGMD	CHCHD2	FTD	CHCHD2		x
HGMD	CHMP2B	FTD	CHMP2B		x
HGMD	CHRNA4	FTD	CHRNA4		x
HGMD	CSF1R	FTD	CSF1R		x
HGMD	CTSF	FTD	CTSF		x
HGMD	CYLD	FTD	CYLD		x
HGMD	DAO	FTD	DAO		x
HGMD	DCTN1	FTD	DCTN1		x
HGMD	DNAJB6	FTD	DNAJB6		x
HGMD	EPB41L1	FTD	EPB41L1		x
HGMD	FGGY	FTD	FGGY		x
HGMD	FLNC	FTD	FLNC		x
HGMD	FUS	FTD	FUS		x
HGMD	GRN	FTD	GRN		x
HGMD	GSN	FTD	GSN		x
HGMD	HNRNPA2B1	FTD	HNRNPA2B1		x
HGMD	IFT74	FTD	IFT74		x
HGMD	ITM2B	FTD	ITM2B		x
HGMD	KIF5A	FTD	KIF5A		x
HGMD	LRP10	FTD	LRP10		x
HGMD	MAPT	FTD	MAPT		x
HGMD	MARCHF4	FTD	MARCHF4		x
HGMD	MATR3	FTD	MATR3		x
HGMD	MFSD8	FTD	MFSD8		x
HGMD	MPO	FTD	MPO		x
HGMD	NEK1	FTD	NEK1		x
HGMD	NME8	FTD	NME8		x
HGMD	NOTCH2NLC	FTD	NOTCH2NLC		x
HGMD	NOTCH3	FTD	NOTCH3		x
HGMD	OPTN	FTD	OPTN		x
HGMD	PLD3	FTD	PLD3		x
HGMD	PRKAR1B	FTD	PRKAR1B		x
HGMD	PRKN	FTD	PRKN		x
HGMD	PRNP	FTD	PRNP		x
HGMD	PSEN1	FTD	PSEN1		x
HGMD	PSEN2	FTD	PSEN2		x
HGMD	SETX	FTD	SETX		x
HGMD	SNCA	FTD	SNCA		x
HGMD	SOD1	FTD	SOD1		x
HGMD	SORL1	FTD	SORL1		x
HGMD	SORT1	FTD	SORT1		x
HGMD	SQSTM1	FTD	SQSTM1		x
HGMD	SRR	FTD	SRR		x
HGMD	TARDBP	FTD	TARDBP		x
HGMD	TBK1	FTD	TBK1		x
HGMD	TIA1	FTD	TIA1		x
HGMD	TMEM106B	FTD	TMEM106B		x
HGMD	TREM2	FTD	TREM2		x
HGMD	TRPM2	FTD	TRPM2		x
HGMD	TRPM7	FTD	TRPM7		x
HGMD	TSC1	FTD	TSC1		x
HGMD	TUBA4A	FTD	TUBA4A		x
HGMD	TYROBP	FTD	TYROBP		x
HGMD	UBQLN2	FTD	UBQLN2		x
HGMD	VCP	FTD	VCP		x
HGMD	ABCD1	HSP	ABCD1			x
HGMD	AP4S1	HSP	AP4S1			x
HGMD	ARL6IP1	HSP	ARL6IP1			x
HGMD	ATL1	HSP	ATL1			x
HGMD	BSCL2	HSP	BSCL2			x
HGMD	CAPN1	HSP	CAPN1			x
HGMD	CYP27A1	HSP	CYP27A1			x
HGMD	DDHD2	HSP	DDHD2			x
HGMD	ERLIN2	HSP	ERLIN2			x
HGMD	GARS1	HSP	GARS1			x
HGMD	HSPB1	HSP	HSPB1			x
HGMD	KIF1C	HSP	KIF1C			x
HGMD	PLP1	HSP	PLP1			x
HGMD	SERAC1	HSP	SERAC1			x
HGMD	TUBB4A	HSP	TUBB4A			x
HGMD	VCP	HSP	VCP			x
HGMD	VPS53	HSP	VPS53			x
HGMD	HNRNPA2B1	MSP	HNRNPA2B1										x
HGMD	TIA1	MSP	TIA1										x
HGMD	VCP	MSP	VCP										x
HGMD	ALS2	PLS	ALS2						x
HGMD	C9orf72	PLS	C9orf72						x
HGMD	FIG4	PLS	FIG4						x
HGMD	SPG7	PLS	SPG7						x
HGMD	TBK1	PLS	TBK1						x
HGMD	UNC13A	PLS	UNC13A						x
HGMD	CHMP2B	PMA	CHMP2B					x
HGMD	SMN1	PMA	SMN1					x

## Sheet: TableS1d WGS data
Table S1d Summary of whole genome sequencing quality metrics
Subject ID	READS_RAW	READS_MAPPED	MAPPED(%)	MEAN_MAPPING_QUALITY	MEDIAN_INSERT_SIZE	COVERAGE_EXON_10X(%)	COVERAGE_EXON_20X(%)	COVERAGE_EXON_30X(%)	COVERAGE_MEAN	COVERAGE_OVERALL_10X(%)	COVERAGE_OVERALL_20X(%)	COVERAGE_OVERALL_30X(%)	COVERAGE_STD	DUPLICATION(%)
SJ041827	587665691	586106260	99.73	45.55	332	98.6	82.1	22.38	24.25	92.4	75.97	21.6	81.53	13.52
SJ041828	837948900	836200511	99.79	45.33	333	99.47	98.27	76.47	32.67	93.14	91.43	68.76	96.74	18.4
SJ041829	874762699	872700888	99.76	45.31	331	99.62	96.55	81.36	34.83	93.91	89.62	74.52	115.06	16.62
SJ041830	868640236	866432737	99.75	45.34	339	99.57	96.14	77.97	34.54	93.89	89.48	73.65	113.88	16.64
SJ041831	860459259	858228950	99.74	45.51	359	99.47	97.22	84.82	33.2	92.75	86.71	65.55	83.98	19.22
SJ041832	901911926	900144891	99.8	45.27	344	99.52	95.44	71.28	30.56	93.31	86.37	58.95	83.14	29.17
SJ041833	823326647	821498145	99.78	45.52	306	99.59	96.06	77.61	31.73	93.24	86.8	63.99	82.5	19.39
SJ041834	787804812	785906814	99.76	45.06	315	99.18	89.47	52.09	32.79	93.7	87.51	64.24	116.47	12.69
SJ041835	878372954	876062330	99.74	45.21	347	99.51	94.74	66.5	36.52	93.29	91.45	77.67	130.52	12.86
SJ041836	849296942	846419167	99.66	45.3	362	99.5	95.4	67.2	36.46	93.37	91.73	78.1	122.73	9.8
SJ041837	837551844	835457548	99.75	45.8	348	99.53	98.37	80.94	36.2	93.13	91.92	80.54	102.07	9.45
SJ041838	827502092	825288671	99.73	45.28	348	99.54	96.56	83.74	36.34	93.92	90.12	78.86	119.22	7.89
SJ041839	807484157	805142921	99.71	45.72	342	99.5	96.22	82.95	33.43	93.23	87.4	70	80.19	13.21
SJ041840	826690452	824315406	99.71	45.05	348	99.47	98.17	74.72	32.96	93.2	91.55	69.19	104.01	16.38
SJ041841	829691752	827236859	99.7	45.24	330	99.43	94.55	61.91	31.05	93.7	87.63	58.64	111.07	21.45
SJ043090	1486111058	1482845580	99.78	45.28	370	99.62	99.48	99.23	65.31	93.57	93.29	92.92	230.51	7.81
SJ043091	1493470303	1489696341	99.75	45.62	357	99.8	99.63	98.97	67.78	94.27	93.92	92.58	208.56	4.61
SJ043092	1683545391	1678831188	99.72	45.61	360	99.82	99.71	99.32	73.82	94.3	93.99	92.95	235.69	7.78
SJ043093	1434865556	1430627511	99.7	45.33	340	99.62	99.51	99.32	66.76	93.56	93.27	92.89	212.05	2.24
SJ043094	1616415027	1611697055	99.71	45.54	346	99.82	99.71	99.16	71.3	94.24	93.83	92.04	210.73	7.26
SJ043095	1380487844	1376362924	99.7	45.35	346	99.82	99.65	98.58	63.49	94.26	93.83	91.76	209.14	3.22
SJ043096	1469386596	1465614517	99.74	45.63	345	99.66	99.58	99.44	67.07	93.5	93.2	92.81	190.79	4.05
SJ043097	1772233323	1768499101	99.79	45.46	367	99.85	99.73	99.4	75.85	94.3	94.04	93.3	236.11	10.28
SJ043098	1574580876	1571308886	99.79	45.32	343	99.63	99.5	99.14	71.75	93.61	93.37	93.04	226.08	4.12
SJ043099	1748532394	1742073664	99.63	45.51	345	99.85	99.74	99.32	77.47	94.36	94.09	93.28	241.41	6.72
SJ043100	1813243922	1809745483	99.81	45.36	339	99.83	99.73	99.38	80.17	94.29	94.03	93.35	259.56	7.17
SJ043101	1832239687	1828460444	99.79	45.24	334	99.6	99.46	99.21	77.77	93.6	93.36	93.1	269.9	10.97
SJ043102	1509458969	1506366211	99.8	45.2	344	99.61	99.44	99.01	64.61	93.56	93.28	92.86	235.86	10.2
SJ043103	912835909	910862239	99.78	45.48	352	99.65	97.31	88.97	38.1	93.98	90.65	81.47	135.94	12.45
SJ043104	914638703	912847048	99.8	45.16	332	99.67	97.21	87.87	36.79	93.9	90.1	79.11	129.24	15.71
SJ043105	769956457	767007004	99.62	45.52	342	99.52	96.33	80.45	34.86	93.89	89.54	74.02	122.9	4.75
SJ044792	920488735	916026466	99.52	45.56	346	99.69	97.41	88.71	38.84	93.4	89.28	80.08	112.54	11.5
SJ044793	894896383	892997757	99.79	45.48	372	99.71	96.91	81.88	38.93	94.04	91.01	81.22	154.41	8.96
SJ044794	939925636	936833439	99.67	45.48	421	99.73	97.73	89.47	40.08	94.07	91.16	82.72	147.34	10.5
SJ044795	741938653	739787580	99.71	45.44	371	99.56	96.64	62.14	32.87	93.31	91.19	66.77	104.55	7.35
SJ044796	898008963	896566900	99.84	45.41	343	99.7	97.13	84.11	38.47	93.96	90.68	80.6	146.44	10.54
SJ044797	854346316	852277305	99.76	45.32	361	99.55	97.45	76.01	38.33	93.38	92.22	81.99	146.24	6.18
SJ044798	843311433	841960805	99.84	45.72	353	99.44	93.26	65.19	36.44	93.93	89.92	75.03	130.08	9.68
SJ044799	833207905	831648262	99.81	45.36	335	99.63	96.52	80.95	36.42	93.91	90.09	78.25	117.85	8.7
SJ044800	834564656	833139046	99.83	45.31	327	99.56	98.5	80.09	35.1	93.28	92.04	77.08	118.18	12.26
SJ044801	1668580661	1665934535	99.84	45.54	328	99.64	99.57	99.45	75.32	93.59	93.34	93.07	193.5	5.76
SJ044802	901441816	899720446	99.81	45.29	336	99.61	99.31	96.29	41.33	93.35	92.69	89.18	128.19	4.22
SJ046247	976789105	974674216	99.78	45.41	346	99.52	94.7	69.68	38.02	94.01	90.66	78.24	138.91	18.48
SJ046248	964953874	962859526	99.78	45.33	354	99.43	91.49	62.1	38.22	94.02	90.14	76.03	173.88	16.93
SJ046249	961289503	959519821	99.82	45.35	347	99.6	98.9	85.12	36.55	93.35	92.38	79.35	116.2	20.4
SJ046250	772690819	771339035	99.83	45.58	355	99.51	95.57	64.04	34.73	93.27	91.56	73.75	124.1	6.17
SJ046251	1008188646	1006621086	99.84	45.41	336	99.58	99	87.47	38.36	93.34	92.55	84.66	142.18	20.65
SJ046252	1003895635	1002348881	99.85	45.18	361	99.6	99.09	89.05	39.19	93.37	92.66	86.22	140.63	18.61
SJ046253	1006252618	1004451877	99.82	45.26	350	99.6	99.26	93.74	40.27	93.41	92.82	88.47	142.13	16.48
SJ046254	1003413759	1001410900	99.8	45.32	355	99.6	99.33	96.25	40.66	93.41	92.84	88.75	138.08	15.34
SJ046255	1000881833	999131896	99.83	45.45	356	99.75	98.1	92.77	41.82	94.08	91.82	86.05	138.44	12.81
SJ046256	985240335	983581483	99.83	45	368	99.62	96.24	76.78	35.16	93.94	89.84	74.95	139.16	25.47
SJ046257	990002216	988242234	99.82	45.26	350	99.6	99.32	95.29	39.59	93.39	92.79	87.29	141.74	16.46
SJ046258	1001166990	999378357	99.82	45.16	349	99.59	99.1	90.63	39.77	93.37	92.7	87.22	122.04	17.16
SJ046259	785646440	784480480	99.85	45.25	357	99.54	97.14	63.82	32.82	93.26	91.49	67.84	125.78	12.88
SJ046260	994024346	992095174	99.81	45.62	363	99.74	98.11	91.71	38.94	93.97	90.67	80.97	136.01	18.09
SJ046261	1011804017	1009513330	99.77	45.39	364	99.6	99.3	94.5	40.74	93.38	92.81	88.76	157.35	15.82
SJ046262	1012685702	1009489021	99.68	45.44	379	99.76	98.31	93.5	40.85	94.03	91.25	84.22	169.95	15.32
SJ046263	1030526913	1028693520	99.82	45.61	366	99.78	98.39	94.36	41.81	94.13	91.78	86.12	146.72	15.21
SJ046264	1013315817	1011807542	99.85	45.46	362	99.61	99.39	96.77	41.57	93.36	92.81	89.73	155.55	14.35
SJ046265	1021252109	1019519763	99.83	45.61	351	99.74	97.79	91.22	39.64	94.06	91.25	84.31	147.39	18.9
SJ046266	804918711	803571212	99.83	45.8	347	99.54	98.95	87.32	36.25	93.27	92.32	81.3	114.75	5.89
SJ046267	890066998	888545854	99.83	45.17	358	99.56	99.16	92.58	37.57	93.29	92.46	83.55	135.66	11.87
SJ046268	802989470	801347844	99.8	45.73	363	99.71	97.18	85.91	34.83	93.85	89.32	73.18	124.75	9.4
SJ046269	814152106	812608576	99.81	45.88	371	99.65	96.77	82.6	35.94	93.98	90.09	77.62	122.49	7.91
SJ046270	784786741	783205425	99.8	45.53	362	99.62	96.51	80.15	34.74	93.75	89.32	74.74	116.67	7.68
SJ047335	994292995	992207494	99.79	45.54	330	99.76	98.14	92.47	43.13	94.09	92.11	86.45	144.81	9.49
SJ047336	828389894	826495212	99.77	45.71	338	99.64	96.27	76.26	35.42	93.95	89.86	75.6	115.33	10.69
SJ047337	954166269	952283207	99.8	45.38	326	99.7	97.35	85.64	39.85	94.03	91.32	82.94	145.54	12.76
SJ047338	819536117	817644604	99.77	45.56	335	99.6	96.11	74.21	34.02	93.89	89.3	70.83	135.29	13.18
SJ047339	954020090	951767059	99.76	45.47	320	99.71	97.48	86.87	39.77	94.02	91.26	82.93	139.25	12.79
SJ047340	972262676	969710761	99.74	45.6	335	99.72	97.8	90.63	40.7	94.07	91.57	84.68	148.87	12.37
SJ047341	961190318	958688962	99.74	45.78	336	99.6	98.89	85.04	38.93	93.41	92.62	84.82	126.55	15.37
SJ047342	913162443	910775458	99.74	44.78	294	99.46	89.34	33.09	26.54	93.12	82.47	30.38	117.76	39.19
SJ047343	941166698	939401918	99.81	45.68	402	99.67	97.17	84.38	40.33	94.09	91.36	83.25	151.14	10.39
SJ047344	786678395	785389157	99.84	45.48	336	99.46	94.29	61.07	32.47	93.74	88.32	64.26	128.34	13.83
SJ047345	957458409	955690363	99.82	45.63	344	99.6	99.21	92.4	41.04	93.42	92.79	88.49	137.63	10.5
SJ047346	758966073	756900466	99.73	45.61	360	99.47	94.37	61.55	32.33	93.75	88.31	64.63	121.29	10.81
SJ047347	739515829	737734290	99.76	45.53	345	99.35	92.17	50.66	30.92	93.62	87.06	56.92	118.16	12.49
SJ047349	723535883	722201599	99.82	45.47	340	99.17	89.17	39.63	28.82	93.44	85.05	46.08	117.13	16.7
SJ047350	875188038	873332431	99.79	45.76	329	99.58	98.37	79.61	38	93.33	92.39	82.73	119.83	9.22
SJ047351	978649481	977367423	99.87	45.43	337	99.57	99.13	90.04	39.63	93.34	92.69	86.59	144.5	15.79
SJ047352	952077798	950530783	99.84	45.72	342	99.71	97.19	84.27	38.33	94.04	90.93	81.26	139.6	16.15
SJ047353	947282983	945774750	99.84	45.33	366	99.57	98.29	77.02	37.13	93.34	92.37	80.82	139.13	18.41
SJ047354	938057054	936487262	99.83	45.57	340	99.66	96.38	76.73	36.55	93.98	90.21	76.93	142.11	18.79
SJ047355	945787518	944090940	99.82	45.16	319	99.57	98.4	76.9	36.09	93.31	92.22	77.83	135.21	20.47
SJ047356	897941589	896031031	99.79	45.29	312	99.45	90.26	50.31	33.95	93.28	89.8	65.73	117.02	21.18
SJ047357	812646101	809798369	99.65	45.6	304	99.58	95.99	74.83	35.21	93.88	89.62	73.77	111.54	8.87
SJ047358	736761751	734532130	99.7	45.68	325	99.47	96.44	63.43	33.14	93.25	91.05	67.97	120.17	5.33
SJ048001	931186670	929169882	99.78	45.3	338	99.33	89.18	53.75	33.3	93.82	88.3	66.45	122.71	25.33
SJ048002	961668568	958666355	99.69	45.46	363	99.8	98.68	95.02	42.75	94.06	91.73	86.15	140.61	6.81
SJ048003	873168668	871125923	99.77	45.33	346	99.62	99.33	93.88	37.94	93.32	92.48	83.96	114.86	9.04
SJ048004	954060136	952149161	99.8	45.53	345	98.1	85.99	61.69	38.78	93.91	90.04	77.08	140.43	15.1
SJ048005	957109596	954213855	99.7	45.33	370	99.46	92.38	61.54	37.3	94.03	90.04	75.06	167.95	18.41
SJ048006	982218875	979570996	99.73	45.21	351	99.5	94.04	63.76	34.86	93.91	89.41	72.28	147.23	25.75
SJ048007	972571431	970290663	99.77	45.24	353	99.49	92.32	59.39	35.19	93.92	89.43	71.36	147.17	24.38
SJ048008	1286999353	1284458992	99.8	45.57	344	99.57	98.89	90.6	52.84	93.49	93.05	91.28	165.42	14.08
SJ048009	940129081	937646393	99.74	45.3	344	97.7	85.13	61.25	37.92	93.23	91.04	78.98	134.77	15.62
SJ048010	951326616	948549847	99.71	45.18	344	99.56	96.77	65.16	34.72	93.33	91.89	73.59	140.99	23.66
SJ048011	957306968	954837044	99.74	45.45	354	99.22	89.96	67.23	38.71	93.99	90.5	79.52	159.74	15.42
SJ048012	1008791964	1006862856	99.81	45.55	352	99.62	99.39	96.95	41.84	93.42	92.89	89.27	139.38	13.26
SJ048013	902672948	899100986	99.6	45.8	347	99.76	98.61	93.77	40.83	94.09	91.86	85.13	144.93	4.89
SJ048014	849322881	846792603	99.7	45.65	330	99.76	97.82	90.74	37.45	93.87	90.1	79.37	124.39	7.56
SJ048015	924968203	921494374	99.62	45.55	366	99.61	99.31	95.98	41.33	93.4	92.78	89.19	137.73	6.21
SJ048016	957952544	954858835	99.68	45.34	405	99.61	99.32	95.08	41.86	93.42	92.81	89.34	155.48	8.28
SJ048017	909236904	904980681	99.53	45.54	323	99.63	96.4	77.92	36.86	93.9	90.13	77.14	119.17	14.62
SJ048018	957794355	953574087	99.56	45.78	374	99.74	97.9	91.15	40.83	94.02	91.54	84.92	132.34	10.49
SJ048019	890082201	887361620	99.69	45.48	335	99.59	98.89	86.01	37.65	93.33	92.4	83.23	126.28	11.17
SJ048034	1181349137	1178998162	99.8	45.33	344	99.59	95.38	74.24	44.6	94.11	92.08	83.67	159.69	21.27
SJ048036	1023934576	1022306464	99.84	45.16	342	99.57	97.7	78.41	37.83	93.39	92.52	83.36	146.6	22.96
SJ048037	1136510687	1134321124	99.81	45.17	347	99.55	97.61	76.88	40.56	93.44	92.57	84.82	157.68	25.57
SJ048038	1612521592	1609387843	99.81	45.09	340	99.81	99.25	96.34	51.62	94.21	93.4	89.59	179.11	33.22
SJ048039	970589562	968736496	99.81	45.18	347	99.16	87.48	57.05	37.6	93.87	89.39	73.63	148.69	19.06
SJ048114	927436803	924929973	99.73	45.2	326	99.58	98.71	79.54	35.43	93.34	92.22	77.19	134.22	20.01
SJ048115	859811325	856054275	99.56	45.52	330	99.65	96.92	82.47	37.35	94	90.58	79.59	124.69	8.78
SJ048116	942425800	938639981	99.6	45.38	346	99.59	99.29	93.88	40.51	93.39	92.77	88.21	134.15	9.87
SJ048117	861637225	858973333	99.69	45.54	331	99.57	98.96	86.25	38.25	93.32	92.48	84.15	127.77	7.1
SJ048118	929054759	925538414	99.62	45.35	342	99.6	99.29	94.04	40.12	93.36	92.73	87.84	142.29	9.08
SJ048119	956439500	954017173	99.75	45.58	303	99.68	96.93	82.68	35.97	93.93	90.07	76.59	135.42	21.32
SJ048120	936311270	933382096	99.69	45.27	302	99.69	97.07	84.44	36.99	93.94	90.35	78.54	153.81	17.1
SJ048121	962302029	959740072	99.73	45.52	320	99.58	98.92	83.48	36.44	93.32	92.35	80.12	143.26	20.68
SJ048122	961392369	959060715	99.76	45.27	318	99.67	96.49	77.51	34.63	93.89	89.58	72.55	139.74	24.6
SJ048123	909470028	905571456	99.57	45.57	319	99.69	97.21	85.63	37.78	94.04	90.72	80.5	132.85	12.45
SJ048124	826122699	823336458	99.66	45.71	341	99.57	98.85	84.12	37.16	93.37	92.46	82.16	113.25	5.86
SJ048125	863093328	860369630	99.68	45.64	343	99.59	98.95	85.63	37.92	93.37	92.51	83.86	127.67	7.92
SJ048126	865037713	861771126	99.62	45.73	342	99.72	97.17	84.84	38.1	93.96	90.74	81.14	137.24	7.42
SJ048127	818358861	815676567	99.67	45.75	334	99.54	98.47	79.06	36.45	93.32	92.25	79.92	130.71	6.52
SJ048128	875222030	872072369	99.64	45.84	311	99.7	97.34	87.06	37.88	93.95	90.65	80.69	125.43	9.09
SJ048129	927153258	923680340	99.63	45.37	302	99.71	97.02	82.91	36.44	93.98	90.31	77.56	133.54	17.43
SJ048130	895505150	890956532	99.49	45.39	307	99.67	96.98	83.75	36.79	93.95	90.21	78.44	133.13	13.29
SJ048131	888303009	885219120	99.65	45.6	319	99.58	99.14	90.78	38.94	93.36	92.6	85.73	121.27	7.97
SJ048132	970267364	967959784	99.76	45.38	320	99.61	99.02	85.61	36.76	93.37	92.43	80.86	137.94	20.82
SJ048133	692519447	690325123	99.68	45.29	353	99.51	93.2	41.58	28.88	93.1	88.23	46.05	111.2	12.45
SJ048134	794146721	790368290	99.52	45.43	333	99.57	98.31	75.57	35.16	93.26	91.86	75.34	119.85	6.52
SJ048135	921384450	918161458	99.65	45.57	312	99.61	99.18	90.03	38.56	93.35	92.58	85.03	127.19	12.13
SJ048136	954447505	951586702	99.7	45.73	336	99.77	97.98	91.08	40.22	94.08	91.58	84.35	142.64	11.53
SJ048137	975307917	972484635	99.71	45.14	312	99.6	99.04	86.01	36.8	93.37	92.5	81.02	146.18	20.97
SJ050168	941433897	937560869	99.59	45.37	323	99.69	97.59	90.57	39.64	94.05	91.22	83.82	144.76	11.16
SJ050169	981473701	977933210	99.64	45.52	322	99.74	97.29	88.5	38.66	94.04	90.95	82.41	141.85	17.01
SJ050170	872194561	802495069	92.01	44.79	302	99.03	87.98	56.34	27.35	92.11	72.95	33.3	98.16	26.57
SJ050171	848676177	790503934	93.15	45.3	310	98.98	87.22	45.22	31.39	93.55	86.28	56.85	148.8	15.94
SJ050172	805238054	800582373	99.42	45.45	339	99.41	97.03	72.96	35.35	93.27	91.81	76.51	119.28	7.32
SJ050173	773659304	771459271	99.72	45.69	344	99.39	93.65	62.13	32.74	93.76	88.4	66.33	108.31	11.25
SJ050239	925962611	922239224	99.6	45.8	366	99.78	98.46	94.31	41.16	94.04	91.4	84.9	139.25	6.44
SJ050240	982167385	978367692	99.61	45.58	352	99.61	99.35	96.51	41.92	93.37	92.77	89.69	139.2	10.29
SJ050241	970357213	965627464	99.51	45.27	375	99.79	98.35	94.1	41.74	94.05	91.61	85.71	158.24	9.29
SJ050242	833935197	830201828	99.55	45.49	348	99.71	97.1	85.54	37.76	94	90.65	80.88	128.86	4.64
SJ050243	841515612	838721478	99.67	45.73	332	99.69	97.41	88.42	38.55	94.05	90.93	82.09	133.15	3.74
SJ050244	790780091	788187863	99.67	45.52	323	99.55	98.6	81.67	36.14	93.32	92.18	79.2	123.26	4.09
SJ050245	902066683	899001577	99.66	45.72	351	99.76	98.02	92.63	40.72	94.05	91.53	85.06	145.39	5.1
SJ050246	961712798	959058130	99.72	45.7	337	99.6	99.31	95.98	42.24	93.4	92.84	89.88	122.07	8.12
SJ050247	1809479862	1805061638	99.76	45.59	334	99.85	99.77	99.44	76.56	94.27	94.03	93.49	213.4	11.29
SJ050248	879676674	876221696	99.61	45.48	352	99.73	97.69	90.4	39.54	94.01	91.18	83.65	145.28	5.36
SJ050249	865627401	863570457	99.76	45.44	334	99.6	99.09	89.11	38.42	93.35	92.56	85.2	118.2	7.25
SJ050250	756068071	750179210	99.22	45.91	354	99.63	96.54	81.2	34.15	93.51	88.8	74.1	80.32	4.29
SJ050251	907681199	899975937	99.15	45.88	374	99.58	99.27	96.18	39.61	92.96	91.98	87.17	78.97	7.87
SJ050252	902559162	891592639	98.78	45.69	362	98.32	94.79	88.8	39.01	88.47	79.55	67.88	75.65	8.14
SJ050253	731968203	728557982	99.53	45.54	345	99.53	97.6	68.92	33.44	93.3	91.52	70.16	120.78	3.52
SJ050254	863031309	859187969	99.55	45.85	340	99.73	97.54	89.16	38.26	94.05	90.84	82.07	126.21	6.68
SJ050255	884130076	880378669	99.58	45.46	335	99.66	97.05	84.99	38.67	94.02	90.85	81.87	134.59	7.96
SJ050256	712307877	708052401	99.4	45.64	341	99.49	94.36	62.31	32.48	93.74	88.2	64.81	118.36	3.53
SJ050257	829627688	823175423	99.22	45.24	353	99.5	97.98	76.53	36.24	93.36	92.17	79.35	125.66	7.37
SJ050325	703612626	701446418	99.69	45.46	363	99.54	94.88	64.41	30.95	93.55	86.83	58.85	118.4	6.14
SJ050328	894105232	890184370	99.56	45.36	314	99.56	98.57	84.92	37.66	93.34	92.46	83.02	133.38	10.99
SJ050329	917591813	914292074	99.64	45.68	347	99.75	97.55	90.26	39.26	93.99	90.94	83.05	129.18	9.83
SJ050330	1031889698	1028706058	99.69	45.54	333	99.79	98.39	94.01	43.89	94.13	92.25	87.02	140.42	10.76
SJ050331	952045692	948734103	99.65	45.66	333	99.76	98.04	92.62	40.58	94.02	91.36	84.86	139	10.35
SJ050332	931698661	929030910	99.71	45.09	331	99.58	99.17	93.77	39.66	93.34	92.62	87.26	141.45	10.15
SJ050333	974078326	971380022	99.72	45.53	320	99.75	97.61	90.36	39.45	93.97	91.08	83.57	131.24	14.87
SJ050334	953537772	950811528	99.71	45.47	336	99.73	98.18	93.21	41.08	94.03	91.48	85.17	142.62	9.34
SJ050335	919406121	916241962	99.66	45.48	334	99.66	96.8	85.82	38.3	93.95	90.56	81.75	122.52	12.31
SJ050337	1125117714	1120890769	99.62	45.72	354	99.57	98.91	95.81	49.91	93.45	92.94	91.48	169.68	6.77
SJ050338	869426783	866069688	99.61	45.18	323	99.54	98.35	79.34	34.74	93.37	92.16	75.19	130.79	15.56
SJ050339	708993431	706566189	99.66	45.5	356	99.3	93.36	56.88	30.49	93.62	87.19	56.26	116.81	9.47
SJ050340	824646811	822402662	99.73	45.59	353	99.45	97.39	74.57	34.47	93.31	91.77	74.21	129.28	12.25
SJ050341	867225072	865404006	99.79	45.57	341	99.59	98.83	90.97	38.09	93.31	92.41	84.95	138.74	7.45
SJ050342	965858355	962866446	99.69	45.44	337	99.76	97.84	92.25	41.48	94.12	91.7	85.62	163.82	9.32
SJ050343	1007651645	1002932676	99.53	45.44	347	99.74	97.9	92.65	42.36	94.13	91.95	86.34	148.37	11.11
SJ050344	1001210511	996024159	99.48	45.34	352	99.76	98.08	93.24	42.69	94.1	92	86.47	157.91	9.5
SJ050345	813023443	809312678	99.54	45.58	359	99.62	96.17	80.88	36.6	93.97	90.15	78.21	123.44	4.97
SJ050347	882434784	878211715	99.52	45.38	338	99.6	95.92	75.71	35.6	93.89	89.55	74.57	141.53	14.64
SJ050348	945439685	942809769	99.72	45.58	314	99.73	97.59	90.03	39.58	93.97	91.14	83.69	133.36	12.02
SJ050350	1006031327	1002097258	99.61	45.45	354	99.75	98.02	93.06	42.27	94.06	91.82	86.14	148.29	11.22
SJ050351	822459547	817720035	99.42	45.22	347	99.32	93.55	60.47	35.52	93.25	90.82	72.57	157.23	8.69
SJ050352	1002838353	998229716	99.54	45.78	334	99.54	97.7	92.31	42.32	93.4	91.48	86.32	144.31	10.81
SJ050353	928818408	926014453	99.7	45.71	367	99.68	97.02	88.05	39.59	94.02	91.14	83.41	150.12	10.4
SJ050354	955589275	948925805	99.3	45.42	348	99.73	97.52	89.92	39.62	94.01	91.18	83.93	148.86	11.75
SJ050355	1107138525	1103992342	99.72	45.57	332	99.62	99.38	98	46.86	93.37	92.84	91.42	153.91	11.27
SJ050356	839431997	835534421	99.54	45.32	338	99.52	98.26	81.96	35.32	93.35	92.22	77.69	144.38	10.95
SJ050357	972233319	969001983	99.67	45.53	358	99.57	99.15	96.14	41.5	93.42	92.83	89.62	140.77	9.99
SJ050358	729040636	724918014	99.43	45.68	344	99.23	90.85	54.67	33.18	93.72	87.89	65.42	120.81	3.86
SJ050388	926613575	924141427	99.73	45.64	359	99.57	99.17	94.74	40.76	93.41	92.8	88.77	127.99	8
SJ050389	888074923	885836051	99.75	45.49	365	99.56	99.08	92.14	39.2	93.36	92.65	86.87	125.15	7.66
SJ050390	865979032	863411699	99.7	45.65	363	99.55	98.91	87.28	37.52	93.38	92.52	83.59	129.35	9.21
SJ050391	822329040	820859303	99.82	45.54	363	99.66	96.57	79.73	36.05	93.91	90.08	77.76	116.45	8.49
SJ050392	937045982	935008398	99.78	45.49	375	99.58	99.2	93.09	39.29	93.39	92.72	87.25	118.44	12.48
SJ050393	796193144	792784085	99.57	45.5	364	99.57	95.69	72.93	34.89	93.87	89.58	73.63	117.32	7.91
SJ050394	768340441	765290510	99.6	45.46	365	99.62	96.61	81.1	35.26	93.85	89.68	76.07	127.7	3.36
SJ050395	838408135	835690088	99.68	45.33	372	99.65	96.79	82.97	36.12	93.89	89.94	78.1	129.85	9.53
SJ050396	956517157	953079762	99.64	45.51	375	99.58	99.27	96.52	41.83	93.39	92.78	89.82	127.81	8.41
SJ050397	871792416	868775025	99.65	45.55	362	99.55	99.08	91.25	38.32	93.39	92.61	85.57	121.98	7.85
SJ050398	834660816	831932554	99.67	45.54	359	99.67	96.8	83.15	36.33	93.92	90.04	78.58	119.42	8.66
SJ050399	911050624	908463459	99.72	45.3	357	99.59	99.31	95.56	41.33	93.37	92.72	89.27	131.7	4.99
SJ050400	859537552	856885724	99.69	45.73	356	99.78	99.25	91.72	39.4	94.09	93.06	86.8	128.94	3.89
SJ050401	880299072	878574576	99.8	45.35	361	99.54	98.14	77.71	36.79	93.37	92.34	80.64	120.57	12.6
SJ050402	926371798	924252105	99.77	45.53	408	99.73	97.87	90.68	40.37	94.07	91.5	84.63	120.64	9.09
SJ050403	797903538	795283705	99.67	45.62	339	99.54	98.3	75.92	34.82	93.33	92	75.6	111.65	8.49
SJ050404	881681390	878672410	99.66	45.41	326	99.57	98.64	79.75	35.33	93.29	92.14	77.3	124.09	15.86
SJ050405	912025331	909240653	99.69	45.8	348	99.69	97.48	88.44	39.36	94.03	91.12	83.14	128.56	9.62
SJ050406	926881623	923704778	99.66	45.54	369	99.71	97.7	90.83	40.02	94.05	91.37	84.34	142.59	9.48
SJ050407	948261991	945718429	99.73	45.6	370	99.62	99.37	96.13	41.28	93.41	92.83	89.41	136.5	9.04
SJ050408	936921636	934801660	99.77	45.52	357	99.74	97.73	90.51	40.1	94.05	91.39	84.36	143.17	10.46
SJ050409	954087914	951786952	99.76	45.64	398	99.76	97.73	90.2	39.73	94.1	91.44	84.24	117.41	13.05
SJ050410	985338996	982992982	99.76	45.49	407	99.77	97.99	92.25	40.07	94.06	91.46	84.86	135.15	15.06
SJ050411	989026183	986112858	99.71	45.3	367	99.62	99.38	97.05	42.68	93.4	92.85	90.33	141.65	9.78
SJ050412	934070336	931653337	99.74	45.42	373	99.73	97.57	90.04	39.87	93.99	90.99	84.17	135.48	10.66
SJ050413	973809213	970943337	99.71	45.42	357	99.78	98.36	94.22	42.05	94.06	91.87	86.31	132.77	9.72
SJ050414	928518861	925787898	99.71	45.57	402	99.76	97.63	90.23	39.69	94.07	91.36	84.24	129.59	10.45
SJ050415	924190232	921832525	99.74	45.4	399	99.75	97.98	92.42	40.78	94.02	91.48	85.26	139.78	7.75
SJ050416	897831413	895068424	99.69	45.44	402	99.53	99.08	93.78	40.09	93.4	92.74	88.28	125.44	6.49
SJ050417	925031958	922578380	99.73	45.6	364	99.59	99.2	92.97	39.79	93.41	92.72	87.57	147.98	10.01
SJ050418	914402393	912128054	99.75	45.75	386	99.77	97.81	91.31	39.43	94.03	91.22	84.14	135.31	9.88
SJ050419	948109883	944720000	99.64	45.74	374	99.59	99.26	94.12	40.68	93.42	92.79	88.65	146.01	10.01
SJ050996	821037872	818686923	99.71	45.8	355	99.67	96.95	84.69	36.47	93.99	90.3	79.26	113.58	6.87
SJ050997	817127829	814552573	99.68	45.62	349	99.67	96.78	82.88	36.07	93.94	90.05	78.3	106.43	7.36
SJ050998	849367493	847163983	99.74	45.52	348	99.58	99.11	90.46	37.9	93.33	92.56	85.02	131.75	6.6
SJ050999	807314632	804886191	99.7	45.4	359	99.59	98.94	86.46	36.33	93.35	92.37	81.43	118.34	5.62
SJ051000	849423196	847607652	99.79	45.46	352	99.59	99.13	90.78	38.23	93.33	92.56	85.49	120.74	5.86
SJ051001	807480965	805035922	99.7	45.51	359	99.64	96.52	80.25	35.8	93.97	89.99	76.66	138.3	6.62
SJ051002	895829585	894195411	99.82	45.52	326	99.64	96.45	78.12	35.6	93.94	90.01	76.13	123.77	16.86
SJ051003	793759307	791502269	99.72	45.6	333	99.55	98.47	79.32	35.32	93.29	92.09	77.65	112.79	6.75
SJ051004	672467484	670660181	99.73	45.47	369	99.44	93.76	55.58	30.15	93.6	86.99	54.76	109.35	5.95
SJ051005	886892940	884934704	99.78	45.22	372	99.59	99.17	92.25	38.8	93.34	92.6	86.48	126.18	8.48
SJ051006	867995153	865331556	99.69	45.67	359	99.75	97.5	88.97	37.74	94.05	90.7	81.83	118.05	8.69
SJ051007	840338021	837760357	99.69	45.44	373	99.69	97.1	86.16	36.78	93.98	90.34	80.04	127.76	8.05
SJ051008	857775205	855830968	99.77	45.12	348	99.59	98.95	87.28	37.42	93.28	92.41	83.61	124.92	8.75
SJ051009	867833577	865803906	99.77	45.52	335	99.67	96.63	81.35	36.47	93.93	90.19	78.51	114.8	12.03
SJ051010	861323294	858704586	99.7	45.2	348	99.73	97.42	88.47	37.88	93.93	90.64	81.77	135.84	7.52
SJ051011	843292107	841351656	99.77	45.39	344	99.68	96.79	82.87	36.63	93.94	90.22	79.02	129.04	8.97
SJ055231	810154330	806709244	99.57	45.58	367	99.68	97.05	84.88	36.8	93.94	90.27	79.6	123.2	4.65
SJ055232	787235456	785011606	99.72	45.42	363	99.57	98.62	78.07	34.4	93.31	92.06	75.11	136.4	8.62
SJ055233	847628555	844919026	99.68	45.31	329	99.66	96.7	81.86	35.05	93.87	89.67	75.09	124.64	13.45
SJ055234	659269766	657280001	99.7	45.41	370	99.5	94.95	46.18	28.72	93.13	88.78	45.59	107.58	9.06
SJ055235	808490197	806136938	99.71	45.89	347	99.66	96.8	81.7	35.82	93.93	90.02	77.02	130.21	7.42
SJ055236	873794155	871752890	99.77	45.58	352	99.74	97.37	87.64	37.66	93.99	90.65	81.32	137.63	9.96
SJ055237	873081906	871023014	99.76	45.58	342	99.67	97.33	87.63	37.72	94	90.69	81.26	132.87	9.79
SJ055238	827148924	825096309	99.75	45.53	337	99.56	98.8	84.68	36.2	93.3	92.31	80.79	110.79	8.7
SJ055240	804073528	800821221	99.6	45.63	313	99.61	96.15	76.94	35.1	93.91	89.66	74.42	117.53	8.34
SJ055241	757081374	755262312	99.76	45.45	323	99.53	97.98	74.33	34.47	93.25	91.83	74.44	125.69	4.78
SJ055242	824821961	822529142	99.72	45.44	340	99.66	96.69	81.36	35.94	93.92	90.05	77.48	119.66	9.01
SJ055243	757296625	755011321	99.7	45.73	337	99.55	95.91	75.86	34.49	93.8	89.32	73.3	114.47	4.65
SJ055244	706217808	703579109	99.63	44.92	353	99.52	97.29	66.07	32.66	93.12	91.15	66.88	124.52	3.07
SJ055245	806052483	804002386	99.75	45.66	336	99.64	96.63	81.76	36.15	93.86	89.92	77.79	130.72	6.2
SJ055246	781330893	778093432	99.59	45.22	345	99.54	98.36	77.05	34.56	93.28	91.97	74.68	137.33	7.43
SJ055247	905623040	903105102	99.72	45.33	371	99.6	99.12	90.02	37.76	93.35	92.56	84.86	122.89	12.85
SJ055248	803857654	801286170	99.68	45.6	353	99.64	96.33	76.7	34.81	93.9	89.56	73.8	138.39	9.35
SJ055249	843097324	840833901	99.73	45.49	340	99.65	96.49	78.58	35.44	93.91	89.78	75.43	141.95	12.05
SJ055250	797819239	796177051	99.79	45.8	325	99.61	96.49	80.32	35.92	93.85	89.91	76.99	123.17	6.09
SJ055251	875464908	871609678	99.56	45.55	362	99.72	97.57	89.71	38.29	94	90.76	82.01	157.3	8.46
SJ055252	829606608	827653646	99.76	45.24	325	99.55	98.51	80.95	35.86	93.25	92.15	79.11	114.41	9.66
SJ055253	853118499	848214430	99.43	45.64	344	99.68	96.9	83.85	36.64	93.99	90.35	79.13	111.91	9.24
SJ055254	857573368	854990329	99.7	45.34	340	99.53	98.23	82.68	37.15	93.32	92.37	82.53	149.2	9.2
SJ055255	872843648	870978091	99.79	45.52	343	99.73	97.54	89.12	38.37	93.94	90.73	82.11	146.38	8.25
SJ055256	818927544	817174625	99.79	45.47	310	99.56	97.17	69.94	35.51	93.25	91.62	74.52	130.88	9.47
SJ055257	849733200	846727957	99.65	45.52	345	99.53	98.36	76.9	34.33	93.27	91.87	74.36	101.13	15.49
SJ055258	822750299	820495663	99.73	45.59	319	99.54	98.57	82.2	35.84	93.27	92.18	79.19	125.5	8.9
SJ055259	807281783	805219457	99.74	45.82	345	99.65	96.87	83.49	36.48	93.91	90.18	78.73	123.37	5.65
SJ055260	887267281	883564298	99.58	45.64	362	99.74	97.69	90.84	38.6	94.04	90.91	82.7	136.31	8.88
SJ055261	785794303	783654329	99.73	45.75	350	99.55	98.17	77.25	35.67	93.31	92.13	78.62	114.81	5.18
SJ055262	853045926	850086552	99.65	45.53	368	99.51	98.87	89.39	37.46	93.33	92.5	84.02	133.22	8.21
SJ055263	794060102	792282624	99.78	45.27	314	99.54	97.98	75.82	35.54	93.28	91.99	77.06	121.84	6.55
SJ055264	845613564	842318986	99.61	45.48	377	99.58	99.14	91.38	37.51	93.31	92.49	84.13	131.12	7.18
SJ055265	918452955	916335330	99.77	45.31	332	99.56	95.17	65.19	31.56	93.75	87.95	60.89	103.77	28.24
SJ055266	856949843	853251442	99.57	45.4	351	99.7	97.43	88.8	37.64	94	90.61	81.19	124.87	7.94
SJ055267	832261238	829744007	99.7	45.63	300	99.59	96.47	80.03	35.9	93.86	89.85	76.27	129.36	9.67
SJ055268	827406068	825847093	99.81	45.44	317	99.54	97.93	75.62	35.93	93.31	92.1	78.11	120.78	9.43
SJ055269	838496267	837316680	99.86	45.7	313	99.61	96.13	76.11	35.01	93.82	89.51	73.91	126.2	12.95
SJ055270	883751919	882301653	99.84	45.48	313	99.5	98.6	83.44	37.2	93.26	92.27	81.96	126.61	12.22
SJ057394	874274246	872838302	99.84	45.51	341	99.59	99.17	90.15	36.66	93.32	92.35	81.64	122.58	12.7
SJ057395	882396332	881277306	99.87	45.93	344	99.78	97.79	90.75	37.4	93.87	90.16	79.95	131.43	11.94
SJ057396	926077849	924027089	99.78	45.64	358	99.61	99.31	95.09	40.28	93.35	92.68	88.34	126.61	9.32
SJ057397	868353525	865435902	99.66	45.75	348	99.78	97.68	90.15	37.8	93.92	90.5	81.48	131.59	8.83
SJ057398	876764075	875155901	99.82	45.52	339	99.75	97.8	90.85	37.47	93.89	90.22	79.89	119.86	11.09
SJ057399	927054707	924994260	99.78	45.61	349	99.6	99.26	94.16	40.15	93.31	92.63	87.94	140.48	9.72
SJ057400	2028826729	2009911834	99.07	44.89	296	99.65	95.06	85.11	80.93	93.09	80.2	58.71	483.48	15.31
SJ057401	984264053	982405324	99.81	45.53	357	99.63	99.4	97.17	42.15	93.38	92.8	89.98	144.62	10.78
SJ057402	906558339	905311062	99.86	45.74	334	99.76	97.85	91.37	37.69	93.91	90.28	80.11	137.11	13.56
SJ057403	925217443	923030402	99.76	45.45	352	99.78	98.02	92.06	39.99	93.93	91.13	84.07	159.44	9.85
SJ057404	1090969978	1088560124	99.78	45.74	321	99.76	98.89	95.64	44.99	94.05	92.18	86.84	151.37	14.02
SJ057405	924706965	922863346	99.8	45.69	348	99.77	98.18	93.22	40.33	93.94	91.09	84.24	140.64	8.99
SJ057406	984637951	982530641	99.79	45.68	380	99.61	99.39	97.12	42.55	93.34	92.69	89.81	128.73	9.97
SJ057407	911965931	910398683	99.83	45.35	346	99.6	99.2	92.45	38.73	93.32	92.54	86.13	138.66	11.45
SJ057408	1095299944	1092741437	99.77	45.52	347	99.63	99.49	98.76	47	93.4	92.89	91.48	164.47	10.46
SJ057409	994923114	992900021	99.8	45.67	364	99.77	98.35	94.13	42.67	94.04	91.9	86.3	158.9	10.54
SJ057410	980079979	978331733	99.82	45.63	345	99.8	98.47	94.45	41.99	93.96	91.51	85.32	167.42	10.68
SJ057411	968407843	966312616	99.78	45.64	364	99.79	98.37	94.23	42.52	94.06	91.94	86.43	140.05	8.49
SJ057412	889288120	887553881	99.8	45.75	337	99.57	99.1	90.47	37.24	93.27	92.24	82.59	124.12	12.77
SJ057413	878716933	877005942	99.81	45.78	355	99.55	97.23	85.8	37.16	93.22	90.09	80.44	109.86	11.93
SJ057414	873415422	871562199	99.79	45.4	347	99.6	99.29	94.09	38.55	93.27	92.41	85.77	127.77	7.66
SJ057415	913310362	911259165	99.78	45.6	343	99.58	99.19	91.71	38.26	93.25	92.43	85.39	114.57	12.73
SJ057416	972376546	970074096	99.76	45.3	370	99.61	99.33	95.28	40.72	93.39	92.76	88.65	146.85	11.43
SJ057417	1002853359	1000431848	99.76	45.62	375	99.79	98.47	94.51	43.02	94.08	92.04	86.67	140.62	10.58
SJ057418	1885980843	1881356809	99.75	45.35	357	99.65	99.6	99.52	81.69	93.6	93.38	93.13	234.13	9.65
SJ057419	1047836544	1045943338	99.82	45.61	338	99.6	99.42	98.29	44.09	93.29	92.7	90.52	150.8	12.31
SJ057420	942913681	940780779	99.77	45.21	340	99.58	98.54	75.73	32.16	93.24	91.2	63.7	130.81	28.77
SJ057421	905221017	903468747	99.81	45.58	353	99.74	97.56	89.81	38.31	93.95	90.68	82.46	135.01	11.8
SJ057422	1645723915	1634164037	99.3	43.78	363	99.67	99.58	99.28	57.07	93.64	93.32	92.77	397.08	9.61
SJ057423	917665465	915326172	99.75	45.97	354	99.8	98.29	93.65	41.15	93.96	91.26	84.65	136.82	6.09
SJ057424	883299551	882046810	99.86	45.42	339	99.57	98.97	85.45	35.73	93.29	92.17	78.95	138.16	15.76
SJ057425	946777518	945343899	99.85	45.65	346	99.57	99.3	96.49	41.09	93.23	92.45	88.39	132.44	9.76
SJ057426	1000789214	998670041	99.79	45.9	376	99.8	98.45	94.32	42.17	94.01	91.68	85.89	126.84	12.27
SJ057427	1083407006	1080763017	99.76	45.59	354	99.63	99.47	98.59	46.99	93.39	92.92	91.62	171.54	9.4
SJ057428	932461985	929970916	99.73	45.86	357	99.79	98.15	92.97	40.82	93.97	91.2	84.89	114.91	8.45
SJ057429	927668425	925857385	99.8	45.65	345	99.6	99.31	95.72	40.41	93.33	92.61	88.44	135.24	9.19
SJ057430	905746236	903850708	99.79	45.61	361	99.78	98	92.3	39.64	94	91.08	83.6	169.58	8.4
SJ057431	964334991	962686214	99.83	45.32	282	99.6	97.27	88.64	40.41	94.05	91.28	83.52	163.05	9.3
SJ057432	935482294	933766992	99.82	45.73	356	99.79	98.11	92.97	40.33	93.99	91.28	84.64	142.21	10.24
SJ057433	1140882097	1138138934	99.76	45.46	358	99.82	99.33	96.66	50.29	94.04	93.02	88.84	162.09	8.04
SJ057434	861690980	859484355	99.74	45.73	366	99.71	97.2	86.86	36.88	93.92	90.21	80.08	114.73	10.8
SJ057435	1864872244	1853340067	99.38	44.5	360	99.87	99.77	98.83	67.65	94.36	94.03	92.7	418.9	8.56
SJ057436	933044216	930760504	99.76	45.54	372	99.77	97.94	92.23	40.31	94.01	91.33	84.72	146.97	9.79
SJ057437	995422723	993335589	99.79	45.4	374	99.64	99.44	97.61	42.85	93.33	92.7	90.13	131.17	10.4
SJ057438	870429672	869146862	99.85	45.59	336	99.74	97.48	88.62	36.96	93.86	90.2	79.72	138.88	11.67
SJ057439	958022137	955451753	99.73	45.63	366	99.78	98.54	94.62	42.36	93.98	91.59	85.57	136.54	7.74
SJ057440	1876886944	1872443345	99.76	45.61	373	99.86	99.78	99.56	81.37	94.25	93.99	93.57	250.7	9.57
SJ057441	1777239609	1772692333	99.74	45.47	349	99.68	99.62	99.54	74.05	93.58	93.32	93.01	220.47	9.81
SJ059850	1686696827	1682332731	99.74	45.53	362	99.65	99.58	99.41	68.67	93.57	93.3	92.98	215.51	15.03
SJ059852	887154334	884281367	99.68	45.57	354	99.61	99.28	94.11	40.27	93.35	92.7	87.98	146.51	5.03
SJ059853	944802528	941537963	99.65	45.5	367	99.77	98.11	93.1	41.3	94.08	91.69	85.55	165.54	8.44
SJ059854	912248865	909232100	99.67	45.6	368	99.76	98	92.26	40.94	94.03	91.56	85.18	151.63	6.1
SJ059855	931709646	928990624	99.71	45.64	351	99.77	98.02	92.1	38.33	94.03	90.81	82.44	142.21	14.13
SJ059856	781485031	779316457	99.72	45.75	349	99.51	95.16	67.55	34.03	93.86	89.07	69.91	130.49	8.91
SJ059857	942343426	940105833	99.76	45.27	342	99.6	99.26	91.36	36.61	93.33	92.46	81.81	120.08	19.13
SJ059858	1579358904	1573696403	99.64	45.47	386	99.84	99.71	98.9	67.6	94.28	93.98	92.75	234.25	9.39
SJ059859	1690695313	1684816583	99.65	45.31	388	99.67	99.6	99.49	72.07	93.62	93.36	93.06	196.88	11.01
SJ059860	834103549	831387995	99.67	45.8	353	99.67	96.94	83.19	36.78	93.96	90.36	78.88	146.59	7.72
SJ059861	1692141235	1686336864	99.66	45.56	375	99.85	99.76	99.2	71.51	94.26	93.98	93.12	241.22	11.61
SJ059862	1771885553	1765995712	99.67	45.56	391	99.87	99.79	99.43	76.55	94.31	94.07	93.52	289.09	9.61
SJ059863	1638364522	1633008212	99.67	45.55	361	99.85	99.74	98.98	68.17	94.31	94.02	92.82	236.59	12.77
SJ059864	866468217	863054944	99.61	45.39	414	99.58	99.14	87.8	35.79	93.37	92.45	80.06	152.16	13.57
SJ059865	874395299	870941187	99.6	45.69	372	99.74	97.06	83.85	35.58	93.92	89.91	76.53	135.07	14.89
SJ059866	859659777	857191978	99.71	45.75	358	99.73	97.47	88.96	37.55	94	90.63	81.4	140.84	8.8
SJ059867	923222083	920617200	99.72	45.71	345	99.77	97.9	91.64	37.94	94.01	90.69	81.84	130.3	14.26
SJ059868	873598334	870410347	99.64	45.38	374	99.75	97.24	85.94	35.84	93.99	90.05	77.29	149.58	14.19
SJ059869	883684818	880666333	99.66	45.37	345	99.61	99.26	93.2	39.75	93.33	92.59	86.99	147.13	5.96
SJ059870	887259035	884140742	99.65	45.26	368	99.71	97.02	84.25	35.8	93.93	89.97	77.49	119.16	15.71
SJ059871	816634173	813558606	99.62	45.61	359	99.57	98.7	79.29	34.44	93.29	92.04	75.16	115.05	11.8
SJ059872	845741374	842634920	99.63	45.77	363	99.73	97.38	88.11	37.23	93.98	90.52	80.58	133.99	7.97
SJ059873	848499068	845180058	99.61	45.29	354	99.63	99.17	89.13	36.93	93.33	92.44	82.29	142.6	9.03
SJ059874	1467714579	1445932850	98.52	42.57	392	99.64	99.4	96.38	43.44	93.6	93.07	90.1	533.37	13.47
SJ059875	815062744	812752179	99.72	45.53	372	99.65	96.31	76.74	33.95	93.82	89.2	71.2	153.36	12.83
SJ059876	1392232345	1389085638	99.77	45.65	349	99.62	99.52	99.26	59.23	93.49	93.19	92.73	174.83	11.29
SJ059877	2634660972	2625339829	99.65	45.12	345	99.66	99.63	99.58	100.56	93.64	93.46	93.29	288.98	20.13
SJ059878	733145768	730552571	99.65	45.47	363	99.6	96	73.16	31.75	93.71	88.15	63.04	124.62	9.4
SJ059879	933427245	930322477	99.67	45.3	359	99.79	98.06	92.54	41.07	94.06	91.61	85.24	171.31	7.77
SJ059880	926732355	923053437	99.6	45.62	362	99.81	98.25	93.59	40.43	94.02	91.25	84.72	160.36	8.7
SJ059881	1568304785	1563717038	99.71	45.34	371	99.84	99.73	98.83	66.94	94.25	93.95	92.62	215.79	10.88
SJ059882	1342643709	1338118064	99.66	45.77	392	99.83	99.64	97.96	59.2	94.21	93.75	91.27	212.09	7.81
SJ059883	1497932043	1493927413	99.73	45.32	393	99.64	99.57	99.4	62.88	93.54	93.27	92.89	223.98	12.26
SJ059884	904567857	901462148	99.66	45.11	348	99.61	99.4	96.82	40.94	93.34	92.69	88.77	149.65	5.35
SJ059885	913360538	910107314	99.64	45.55	371	99.74	97.62	90.13	39.02	93.9	90.72	83.28	133.56	10.64
SJ059886	927629278	924304749	99.64	45.63	344	99.62	99.4	96.72	40.88	93.36	92.76	88.84	156.19	7.82
SJ059887	1726211708	1721736221	99.74	45.49	392	99.65	99.59	99.49	74.23	93.6	93.37	93.1	221.91	10.24
SJ059888	934103886	930929094	99.66	45.42	360	99.61	99.33	96.08	40.7	93.37	92.77	88.67	183.77	8.77
SJ059889	1833181142	1827195593	99.67	45.51	394	99.67	99.62	99.54	75.9	93.58	93.35	93.1	236.68	13.52
SJ060526	983506063	978704238	99.51	45.56	409	99.75	97.59	90.06	38.95	94.11	91.17	83.37	145.97	16.92
SJ060527	975886355	970489583	99.45	45.67	379	99.74	98.04	93.02	41.49	94.03	91.7	85.81	164.33	10.74
SJ060528	964589094	960596057	99.59	45.62	364	99.58	99.22	93.48	39.66	93.37	92.74	87.74	144.77	13.94
SJ060529	929160156	925626171	99.62	45.35	350	99.58	99.17	91.82	39.3	93.38	92.71	87.09	149.36	11.16
SJ060530	961560506	955644642	99.38	45.38	372	99.59	99.26	95.37	41.21	93.37	92.78	89.23	162.38	9.67
SJ060531	902653215	899070926	99.6	45.69	379	99.68	97.06	85.53	37.4	94.01	90.62	80.75	159.58	13.08
SJ060532	909110410	906967117	99.76	45.47	385	99.59	99.01	87.73	38.55	93.37	92.6	85.21	131.04	11.63
SJ060533	936863804	934853399	99.79	45.65	368	99.55	99	88.39	38.56	93.34	92.57	85.37	126.08	14.27
SJ060534	815926929	814007512	99.76	45.61	374	99.62	96.22	75.92	33.91	93.87	89.29	71.72	121.76	13.34
SJ060535	905163074	902713461	99.73	45.6	380	99.59	99.01	88.07	38.02	93.38	92.59	84.45	141.28	12.38
SJ060536	811227279	808533930	99.67	45.7	370	99.57	95.7	71.25	33.7	93.9	89.17	69.91	135.3	13.18
SJ060537	925148691	922529648	99.72	45.52	367	99.55	98.97	87.46	38.29	93.35	92.59	84.94	120.17	13.69
SJ060538	903084092	900923003	99.76	45.58	361	99.7	96.98	83.81	37.52	93.99	90.63	80.46	127.52	13.33
SJ060539	935206053	932548632	99.72	45.58	376	99.55	98.69	81.98	36.72	93.4	92.52	81.31	132.32	18.07
SJ060540	947827530	945518115	99.76	45.13	355	99.51	97.74	72.97	35.53	93.33	92.24	77.56	146.14	21.89
SJ060554	906461357	904184155	99.75	45.37	368	99.54	98.88	87.65	38.13	93.32	92.5	84.75	143.86	12.04
SJ060555	845702184	843600055	99.75	45.5	368	99.53	98.06	71.73	33.89	93.32	91.93	72.59	121.16	16.35
SJ060556	811993689	803132137	98.91	45.73	381	99.64	96.28	76.53	36.45	93.91	90.13	77.39	122.64	4.53
SJ060557	941292133	935093016	99.34	45.57	363	99.77	97.96	91.08	41.75	94.13	91.96	85.57	132.03	6.42
SJ060558	953300178	947149050	99.35	45.43	366	99.76	97.98	91.82	42.15	94.11	91.96	85.78	149.01	6.76
SJ060559	837542767	833030526	99.46	44.98	369	99.59	98.91	85.91	37.57	93.29	92.37	83.05	139.02	5.53
SJ060560	832735768	826532148	99.26	45.75	382	99.7	96.9	83.23	37.31	94.01	90.58	79.97	134.73	5.32
SJ060561	932548093	927638972	99.47	45.69	363	99.75	97.72	89.73	41.39	94.08	91.7	84.87	150.21	6.64
SJ060562	914410553	909197824	99.43	45.52	379	99.6	99.23	92.85	40.06	93.39	92.74	87.74	152.68	7.95
SJ060563	991199113	986529123	99.53	45.62	372	99.6	99.28	94.74	41.78	93.41	92.86	89.4	146.27	11.52
SJ060564	877981871	872124957	99.33	45.81	367	99.7	97.42	88.5	38.99	94.06	91.09	83.03	150.48	6.45
SJ060565	825013101	821419236	99.56	45.33	347	99.53	98.58	82.16	36.85	93.33	92.36	81.59	131.71	6.37
SJ060566	861886979	858234094	99.58	45.73	360	99.58	99	88.36	38.09	93.33	92.54	84.9	130.25	7.33
SJ060567	812669596	808166488	99.45	45.73	365	99.63	96.57	81.05	36.43	93.98	90.22	78.14	143.33	5.68
SJ060568	932891854	928958380	99.58	45.48	355	99.6	99.15	92.71	41.26	93.38	92.74	88.56	140.51	7.18
SJ060569	977439774	973383882	99.59	45.72	361	99.77	98.03	91.74	42.24	94.08	91.91	85.81	148.7	9.27
SJ060570	940242926	937276365	99.68	45.63	346	99.56	98.95	88.61	39.66	93.35	92.61	86.56	118.56	11.74
SJ060571	808645297	805541969	99.62	45.34	331	99.54	97.73	72.39	35.07	93.3	91.91	75.69	116.04	9.12
SJ060572	885413440	880363890	99.43	45.53	352	99.74	97.92	91.95	38.92	94.03	90.88	82.69	140.79	6.97
SJ060573	936810525	932944152	99.59	45.51	340	99.77	98.23	93.56	40.63	94.09	91.45	84.77	144.06	8.52
SJ060574	835099134	831421418	99.56	45.36	365	99.57	99.04	89.93	36.27	93.37	92.4	80.87	122.14	8.67
SJ060575	885183945	882066293	99.65	45.32	368	99.61	99.2	93.39	38.27	93.35	92.57	85.25	141.55	9.25
SJ060576	833074633	829177686	99.53	45.74	365	99.68	97.26	88.46	36.46	93.92	90.08	78.82	128.12	7.77
SJ060577	890854014	887242410	99.59	45.62	362	99.72	97.69	91.24	38.85	94.02	90.93	82.86	143.46	8.34
SJ060578	920403591	916732128	99.6	45.7	352	99.58	99.1	93.91	40.16	93.4	92.71	87.8	121.84	8.54
SJ060579	931677772	927726221	99.58	45.37	361	99.6	99.23	95.02	40.36	93.42	92.79	88.21	128.15	9.01
SJ060580	899679868	895445185	99.53	45.55	359	99.72	97.6	89.83	39.6	94.06	91.27	83.73	137.61	7.65
SJ060581	843045037	838369115	99.45	45.76	364	99.73	97.2	85.67	37.65	94	90.7	80.86	137.85	6.06
SJ060582	889756704	886822059	99.67	45.49	326	99.69	97.73	91.52	39.59	94.01	91.19	83.8	141.78	6.85
SJ060583	944526513	941410971	99.67	45.5	350	99.56	99.19	96.18	41.34	93.34	92.67	89.07	140.28	8.46
SJ060584	885544237	882756442	99.69	45.48	354	99.52	99.02	92.38	38.16	93.23	92.29	84.54	146.75	9.91
SJ060585	890520359	887623493	99.67	45.18	343	99.52	98.96	90.2	37.99	93.32	92.48	84.34	144.07	10.8
SJ060586	921558801	918819172	99.7	45.76	362	99.66	97.82	92.44	39.89	93.97	91.09	84.02	162.45	9.51
SJ060587	916731489	913547426	99.65	45.91	353	99.67	97.59	91.3	39	93.91	90.6	83.06	147.59	10.98
SJ060588	911391113	907649360	99.59	45.57	385	99.55	99.07	93.14	39.31	93.32	92.59	86.98	139.67	9.69
SJ060589	881965842	879088605	99.67	45.68	340	99.66	97.36	89.03	38.02	93.92	90.6	81.4	143.82	9.88
SJ060590	987702618	984742517	99.7	45.55	335	99.59	99.28	96.85	43.06	93.36	92.73	89.98	135.97	8.98
SJ060591	912899726	910850981	99.78	45.62	333	99.73	98.1	93.19	41.32	93.91	91.42	85.06	144.5	5.8
SJ060592	967380052	965492788	99.8	45.94	336	99.74	99.27	95.94	41.55	94	92.81	88.65	144.84	10.65
SJ060593	956701108	952804444	99.59	45.39	345	99.59	99.3	96.98	43	93.25	92.51	89.47	147.76	6.06
SJ060594	916727274	914476297	99.75	45.6	341	99.76	98.17	93.58	41.39	93.95	91.46	85.12	148.06	5.93
SJ060595	896816701	894740722	99.77	45.28	343	99.58	99.22	94.71	39.78	93.19	92.24	86.48	154.23	7.6
SJ060596	875402117	873159604	99.74	45.71	345	99.72	97.58	90.02	38.68	93.92	90.79	82.36	141.22	7.97
SJ060597	840442303	837813095	99.69	45.8	342	99.54	98.85	87.12	37.58	93.25	92.31	83	125.61	6.63
SJ060598	912460793	909893531	99.72	45.33	344	99.57	99.17	94.05	40.86	93.32	92.63	88.04	150.73	6.54
SJ060599	945091492	942082868	99.68	45.55	354	99.55	99.23	96.44	41.33	93.3	92.65	89.13	137.55	8.68
SJ060600	953104441	950441058	99.72	45.56	350	99.72	98.01	93.08	41.02	94.1	91.62	85.49	156.44	9.98
SJ060601	955948740	952835215	99.67	45.44	350	99.56	99.21	95.74	41.11	93.38	92.75	89.05	140.73	10.19
SJ060602	1058525350	1055635948	99.73	45.62	356	99.61	99.41	98.5	46.01	93.4	92.89	91.44	136.35	9.31
SJ060603	987760390	985109419	99.73	45.72	353	99.76	98.61	95	43.55	94.05	92.01	86.67	151.18	7.95
SJ060604	993498989	990231813	99.67	45.66	352	99.79	98.68	95.15	44.03	94.04	92.13	86.88	152.51	7.34
SJ060605	914649925	911882052	99.7	45.52	366	99.72	97.82	91.88	38.92	93.92	90.73	82.63	153.85	11
SJ060606	923563986	920258135	99.64	45.67	349	99.75	98.22	93.58	40.86	94.01	91.48	85.19	133.93	7.56
SJ060607	992803890	989874494	99.7	45.71	342	99.62	99.42	97.95	44.16	93.4	92.86	90.92	142.24	7.12
SJ060608	937997032	935394826	99.72	45.78	366	99.78	98.32	94.02	41.25	94.06	91.57	85.47	153.63	8.12
SJ060609	868207863	866018456	99.75	45.31	350	99.59	99.17	91.61	37.76	93.28	92.35	84.07	137.99	9.23
SJ060610	896321955	894177352	99.76	45.66	360	99.59	99.26	94.24	39.5	93.34	92.61	87.34	116.99	8.17
SJ060611	894018224	891766509	99.75	45.52	374	99.74	97.76	91.34	38.46	93.91	90.63	82.29	128.27	10.23
SJ060612	947644460	945410923	99.76	45.53	370	99.78	98.04	92.71	39.81	94.01	91.15	84.09	139.32	12.38
SJ060613	962279889	959497568	99.71	45.34	370	99.73	98.08	93.01	40.65	93.99	91.34	84.67	147.45	11.81
SJ060614	928863047	926242409	99.72	45.44	364	99.59	99.28	95.29	40.24	93.32	92.58	87.95	131.29	9.63
SJ060615	947463357	945182373	99.76	45.48	356	99.78	98.39	93.93	41.33	93.97	91.45	85.14	130.31	9.08
SJ060616	925005269	922631567	99.74	45.64	357	99.6	99.33	96.2	40.63	93.31	92.65	88.68	117.95	8.55
SJ060617	979874675	977844986	99.79	45.8	350	99.81	98.73	95.06	43.64	93.98	91.93	86.33	129.06	7.27
SJ060618	952476593	950568452	99.8	45.37	332	99.78	98.3	93.95	41.11	93.93	91.3	84.83	152.19	10.06
SJ060619	987117794	985385945	99.82	45.52	369	99.77	97.79	91.32	38.61	93.97	90.83	82.36	153.34	18.57
SJ060620	978457905	976868638	99.84	45.51	355	99.58	99.29	95.73	40.5	93.34	92.69	88.48	136.3	13.93
SJ060621	1009109789	1005787501	99.67	45.25	377	99.62	99.39	97.61	42.96	93.38	92.79	90.29	131.38	11.04
SJ060622	912922547	911150556	99.81	45.46	331	99.58	99.18	92.83	38.29	93.29	92.49	85.12	143.78	12.69
SJ060623	959120196	955593175	99.63	45.65	363	99.77	98.3	94.09	43.52	93.99	91.68	86.44	160.35	4.89
SJ060624	876140613	873169577	99.66	45.49	364	99.72	97.63	90.16	39.29	94.02	91.1	83.09	153.15	5.99
SJ060625	898562768	896039930	99.72	45.84	332	99.73	97.66	90.21	39.64	94	91.23	83.72	140.02	7.72
SJ060626	874248373	871921779	99.73	45.52	339	99.75	97.64	89.63	38.97	93.94	90.87	82.63	130.1	6.88
SJ060627	879782216	877189837	99.71	45.47	339	99.56	99.08	91.62	39.26	93.31	92.55	86.35	152.32	6.59
SJ060628	897159896	894367213	99.69	45.55	369	99.72	97.82	91.6	40.2	93.97	91.24	84.21	137.5	6.32
SJ060629	871967763	869641956	99.73	45.38	333	99.56	99.08	91.87	38.71	93.27	92.46	85.58	138.62	7.2
SJ062851	948173451	946146368	99.79	45	330	99.64	98.97	93.31	40.8	93.15	90.75	79.75	187.74	7.86
SJ062852	935849329	934042636	99.81	45.32	333	99.63	99.14	92.96	39.89	93.23	91.62	81.38	208.13	7.83
SJ062853	969770589	968318709	99.85	45.15	318	99.8	98.5	92.46	41.6	93.76	89.92	78.97	200.27	8.37
SJ062854	935946792	934236210	99.82	45.61	309	99.61	98.88	92.88	39.95	93.1	90.49	78.89	173.9	8.34
SJ062855	965965708	963085649	99.7	45.29	341	99.78	98.2	91.46	41.06	93.6	88.97	76.67	271.86	9.33
SJ062856	974394922	971623615	99.72	45.48	345	99.79	98.38	92.24	41.65	93.74	89.79	78.8	240.5	8.58
SJ062857	1003194198	1001351381	99.82	45.28	315	99.8	98.72	93.87	42.8	93.8	90.67	81.77	193.01	8.96
SJ062858	963963883	961702959	99.77	45.24	331	99.63	99.14	94.43	41.23	93.13	91.19	81.74	192.24	8.78
SJ062859	965491807	963465833	99.79	45.55	348	99.81	98.49	92.49	41.43	93.78	89.95	79.16	189.03	8.7
SJ062860	974413419	972246462	99.78	45.35	311	99.79	98.32	92.01	41.7	93.53	89.04	77.27	255.67	8.44
SJ062861	923464921	921081425	99.74	45.43	343	99.77	98.12	90.77	39.47	93.64	89.24	77.02	180.63	8.85
SJ062862	935034283	932961559	99.78	45.69	326	99.79	98.23	91.49	40.04	93.63	89.24	77.68	177.62	8.66
SJ062863	897225415	895442133	99.8	45.66	335	99.78	97.96	89.9	38.9	93.64	88.79	74.77	184.6	7.41
SJ062864	947205526	945408933	99.81	45.42	315	99.78	98.26	91.45	40.51	93.69	89.33	77.06	186.46	8.26
SJ062865	861235429	859322744	99.78	45.28	357	99.57	97.86	87.98	36.99	92.81	87.95	70.04	184	8.67
SJ062866	954064973	952094300	99.79	45.36	349	99.82	98.38	91.97	40.9	93.7	89.61	78.08	197.44	8.79
SJ062867	960988498	959141365	99.81	45.25	340	99.64	99.01	93.93	41.19	93.14	90.74	80.4	203.18	8.66
SJ062868	940367554	938019074	99.75	45.68	341	99.79	98.39	92.2	40.7	93.72	89.73	78.52	151.15	8.28
SJ062869	935268655	933053333	99.76	45.68	390	99.82	98.4	92.38	40.6	93.8	89.99	79.29	184.54	8.42
SJ062870	979791055	978431763	99.86	45.53	364	99.61	98.56	92.87	42.03	92.99	89.49	78.18	189.8	8.97
SJ062871	954618073	953048812	99.84	45.18	330	99.75	98.23	91.73	40.3	93.65	89.45	77.89	253.53	10.17
SJ062872	943860606	941947600	99.8	45.54	319	99.77	98.13	90.89	40.07	93.63	88.96	76.04	192.26	8.88
SJ062873	954990015	953106802	99.8	45.29	331	99.61	98.95	93.16	40.42	93.2	90.85	79.6	222.28	9.15
SJ062874	949084723	946614189	99.74	45.35	343	99.62	98.94	93.37	40.56	93.14	90.71	79.81	179.31	9.19
SJ062875	927179213	925405156	99.81	45.15	312	99.76	97.9	89.79	39.28	93.56	88.44	74.55	185.85	9.23
SJ062876	937962727	935869466	99.78	45.49	352	99.6	98.88	93.06	40.07	93.09	90.49	79.18	175.46	9.26
SJ062877	953860156	951457007	99.75	45.33	342	99.65	99.17	94.27	40.8	93.17	91.31	81.7	259.66	8.69
SJ062878	943939986	942305902	99.83	45.26	336	99.61	98.92	93.09	39.91	93.1	90.66	79.49	166.97	10.18
SJ062879	916554501	914952912	99.83	45.63	367	99.77	98.11	90.84	39.49	93.6	88.98	76.28	204.58	8.82
SJ062880	957782191	955607278	99.77	45.19	364	99.63	99.23	94.95	41.36	93.15	91.53	83.35	195.38	8.6
SJ062881	919846054	918813475	99.89	45.28	339	99.61	98.82	92.74	39.81	93.04	90.19	78.27	193.61	8.13
SJ062882	940503417	938670428	99.81	45.63	337	99.76	98.17	91.02	40.16	93.67	89.27	77.07	192.88	8.91
SJ062883	931043385	927791199	99.65	45.61	365	99.62	99.13	93.46	40.08	93.15	91.44	81.73	146.61	8.84
SJ062884	932457430	930254501	99.76	45.38	326	99.59	98.89	92.83	39.8	93.05	90.58	79.16	178	8.99
SJ062885	969561607	966728593	99.71	45.61	315	99.79	98.45	92.49	41.46	93.7	89.74	78.87	173.44	8.76
SJ062886	1026452403	1024400558	99.8	45.62	346	99.81	98.69	93.55	43.57	93.83	90.46	80.9	239.68	9.13
SJ062887	917978640	915963230	99.78	45.64	334	99.76	98.22	91.74	39.7	93.62	89.36	78.07	164.18	8.13
SJ062888	992740976	990593108	99.78	45.07	345	99.79	98.47	92.48	42.26	93.59	89.55	78.53	242.87	8.83
SJ062889	958442957	956583403	99.81	45.25	383	99.64	98.81	93.2	41.27	93.04	90.13	79.04	193.82	8.81
SJ062890	942545155	940776845	99.81	45.55	350	99.75	98.11	91.02	40.47	93.56	88.76	76.13	204.98	8.61
SJ062891	954149592	953138730	99.89	45.2	311	99.78	98.12	90.77	40.67	93.6	88.78	75.76	188.32	8.3
SJ062892	936004915	934522787	99.84	45.35	394	99.75	97.79	89.8	40.29	93.37	87.65	73.29	218.66	8.96
SJ062893	951590319	949213553	99.75	45.64	359	99.76	98.09	91.14	41.02	93.46	88.45	75.67	184.13	8.68
SJ062894	989169350	987898413	99.87	45.52	338	99.78	98.35	92.16	41.92	93.61	89.23	77.47	254.86	9.62
SJ062895	946249226	944733107	99.84	45.39	286	99.59	98.5	92.02	40.26	92.89	89.21	76.52	200.28	8.19
SJ062896	967191208	965353089	99.81	45.35	325	99.6	98.89	93.97	41.65	93.06	90.34	79.77	202.29	8.09
SJ062897	946059524	943880241	99.77	45.41	293	99.8	98.22	91.29	40.21	93.64	89.25	76.84	272.76	8.29
SJ062898	956085918	954022559	99.78	45.29	318	99.78	98.19	91.16	40.58	93.59	88.99	76.49	205.82	8.98
SJ064178	876282198	874118168	99.75	45.56	260	99.75	98.11	91.48	39.05	93.94	90.49	80.57	154.57	2.57
SJ064179	982672813	979963654	99.72	45.54	265	99.79	98.78	95.11	43.93	94.05	91.69	85.42	173.07	2.73
SJ064180	987650057	984464647	99.68	45.73	303	99.76	98.5	93.53	42.3	93.93	91.19	83.97	195.91	7.38
SJ064181	877783327	875170923	99.7	45.34	258	99.6	99.2	93.67	39.01	93.28	92.13	82.81	163.97	2.68
SJ064182	807686577	805605319	99.74	45.53	269	99.71	97.52	87.74	36.09	93.69	89.16	74.16	162.38	2.44
SJ064183	940187401	937829651	99.75	45.67	291	99.72	98.13	92.36	40.56	93.91	90.88	82.79	311.84	6.15
SJ064184	894082682	891807856	99.75	45.42	262	99.63	99.28	94.07	39.52	93.27	92.13	83.36	212.02	3.27
SJ064185	1218343433	1213439631	99.6	45.58	239	99.82	99.44	97.6	53.63	94.15	93.07	89.43	217.38	2.57
SJ064186	786204943	784132912	99.74	45.46	248	99.67	97.1	84.71	34.84	93.72	88.85	71.26	170.6	2.3
SJ064187	860863538	858616817	99.74	45.62	279	99.74	98.05	90.98	38.53	93.88	90.16	78.89	162.38	2.73
SJ064188	851383480	849368906	99.76	45.8	260	99.73	97.88	90.06	37.83	93.83	89.96	78.06	178.5	2.56
SJ064189	832207164	829737023	99.7	45.41	259	99.74	97.69	88.77	37.01	93.75	89.7	76.88	153.96	2.55
SJ064190	912396609	909642989	99.7	45.38	257	99.6	99.27	95.03	40.67	93.31	92.37	85.68	171.82	2.46
SJ064191	947126339	944378447	99.71	45.76	269	99.79	98.57	93.86	42.53	93.93	91.17	84.26	153.06	2.29
SJ064192	835614426	834342908	99.85	45.48	285	99.55	98.98	91.2	37.76	93.14	91.84	81.03	134.52	2.38
SJ064193	945257860	941772737	99.63	45.49	273	99.61	99.34	96.63	42.62	93.32	92.48	87.41	146.02	2.22
SJ064194	892024638	889818269	99.75	45.41	260	99.73	98.09	92.05	39.42	93.92	90.56	80.96	194.75	3.25
SJ064195	913435346	910695586	99.7	45.43	252	99.76	98.26	92.72	40.37	93.96	90.87	82.3	250.01	2.52
SJ064196	786462415	783610576	99.64	45.53	262	99.69	97.24	85.77	35.02	93.67	88.77	71.27	146.01	2.5
SJ064197	840158060	836714308	99.59	45.74	296	99.73	97.86	90.16	37.92	93.82	90.02	79.29	165.12	2.29
SJ064198	890649652	887870016	99.69	45.55	267	99.58	99.22	94.51	39.65	93.28	92.22	84.07	183.72	2.8
SJ064199	932997628	930637456	99.75	45.41	261	99.6	99.28	95.45	41.24	93.36	92.42	85.88	206.6	2.74
SJ064200	884334202	881858898	99.72	45.5	272	99.74	98.18	92.4	39.67	93.82	90.42	81.43	167.23	2.74
SJ064201	869771758	867005793	99.68	45.63	276	99.75	98.15	91.44	38.91	93.84	90.14	79.45	169	2.69
SJ064202	827880253	825543418	99.72	45.58	271	99.68	97.59	88.61	37	93.78	89.71	77.13	162.75	2.58
SJ064203	784553690	781851980	99.66	45.41	266	99.58	98.73	86.44	34.99	93.2	91.18	72.37	156.78	2.51
SJ064204	851935184	849704810	99.74	45.36	271	99.61	99.16	92.19	37.84	93.27	92.02	80.65	270.72	2.74
SJ064205	972191531	968597481	99.63	45.33	273	99.79	98.71	94.72	43.12	93.99	91.5	84.98	247.7	2.69
SJ064206	867179997	865013369	99.75	45.58	268	99.59	99.18	93.31	38.82	93.33	92.25	82.91	164.97	2.4
SJ064207	849539766	847780596	99.79	45.28	288	99.54	98.88	89.87	36.91	93.28	91.88	78.63	190.22	5.47
SJ064208	889819677	887385866	99.73	45.2	273	99.61	99.24	94.36	39.66	93.3	92.17	83.33	222.09	2.88
SJ064209	831503851	828840910	99.68	44.91	262	99.7	97.64	88.59	36.96	93.71	89.5	75.49	181.41	2.65
SJ064210	886324942	883959755	99.73	45.22	265	99.77	98.16	91.44	39.22	93.85	90.23	79.19	303.21	3.06
SJ064211	877915594	875625810	99.74	45.5	259	99.58	99.18	93.86	39.14	93.29	92.21	83.16	170.77	2.58
SJ064212	846568584	844422507	99.75	45.43	240	99.69	97.59	88.5	36.98	93.78	89.67	76.18	224.24	3.15
SJ064213	785368238	782935700	99.69	45.31	267	99.57	98.68	86.55	35.08	93.21	91.23	72.89	155.84	2.52
SJ064214	819619480	817580168	99.75	45.5	273	99.7	97.62	88.28	36.57	93.74	89.41	75.14	179.43	2.79
SJ064215	751023700	748891509	99.72	44.83	269	99.59	98.34	82.04	33.51	93.18	90.52	66.86	168.95	2.52
SJ064216	852071456	850012921	99.76	45.68	284	99.73	97.85	90.51	38.21	93.89	90.26	79.26	172.59	2.99
SJ064217	869210974	867075639	99.75	45.28	304	99.53	98.89	91.13	37.68	93.26	91.9	80.04	223.05	6.15
SJ064218	863031751	861376409	99.81	45.4	249	99.73	97.81	89.81	37.94	93.89	90.18	78.54	230.56	2.82
SJ064219	914050031	911895442	99.76	44.86	288	99.56	99.05	93.19	39.27	93.33	92.22	83.15	223.68	6.43
SJ064220	869338347	866618488	99.69	45.33	248	99.58	99.14	92.74	38.41	93.28	92.1	81.69	187.26	2.59
SJ064221	872531067	870127509	99.72	45.18	246	99.59	99.12	92.9	38.6	93.26	92.1	82.14	169.04	2.54
SJ064222	1028187208	1025091366	99.7	45.23	294	99.59	99.3	97.02	43.96	93.37	92.64	88.77	210.22	7.21
SJ064223	889808864	887497864	99.74	44.98	260	99.74	98.1	91.74	39.45	93.82	90.42	80.64	195.86	2.82
SJ064224	853710766	851122666	99.7	45.04	288	99.61	99.15	92.77	38.13	93.27	91.97	80.76	169.3	3.01
SJ064225	984109731	981493033	99.73	45.52	316	99.72	98.55	94.19	42.73	94	91.46	84.53	208.71	6.54
SJ064226	881983588	879370715	99.7	45.16	272	99.58	99.19	94.01	39.52	93.28	92.19	83.36	165.02	2.59
SJ064227	767348090	765058794	99.7	45.4	256	99.58	98.44	83.09	33.94	93.2	90.75	68.56	198.24	2.64
SJ064228	871906270	869676716	99.74	45.34	277	99.74	98.02	90.82	38.89	93.87	90.25	79.19	186.33	2.74
SJ064229	931452368	929103986	99.75	45.54	261	99.79	98.46	93.37	41.15	93.95	91.01	82.78	214.16	3.19
SJ064230	895219621	892369397	99.68	45.39	277	99.63	99.28	94.82	39.98	93.29	92.25	84.38	179.77	2.84
SJ064231	881312808	879460030	99.79	45.39	273	99.59	99.18	93.8	39.26	93.31	92.17	82.89	341.6	2.47
SJ064232	978532549	975756640	99.72	45.63	271	99.79	98.76	94.92	43.42	93.96	91.4	84.72	207.74	3.17
SJ064233	907988858	905491243	99.72	45.14	267	99.6	99.3	95.31	40.6	93.29	92.34	85.31	194.92	2.46
SJ064234	764089623	761803981	99.7	45.59	254	99.63	96.82	82.55	33.78	93.6	88.15	67.45	163.79	2.56
SJ064235	939371963	937017113	99.75	45.11	258	99.62	99.32	96.03	41.61	93.37	92.52	86.22	205.59	2.78
SJ064236	856067239	854330242	99.8	45.57	291	99.73	98.05	91.24	38.73	93.89	90.32	79.49	191.06	2.1
SJ064237	811501518	809236131	99.72	45.01	313	99.55	98.6	86.44	35.31	93.19	91.26	73.55	250.53	5.65
SJ064238	739836218	737706641	99.71	45.68	335	99.57	96.14	78.86	32.74	93.51	87.49	64.39	144.92	5.25
SJ064239	877505477	875286203	99.75	45.05	250	99.56	99.07	92.84	38.62	93.29	92.14	81.93	202.58	3
SJ064240	838057164	835767497	99.73	45.56	269	99.73	97.88	90.31	37.5	93.86	89.94	77.64	162.44	2.78
SJ064241	870299360	867850747	99.72	45.5	266	99.72	97.93	90.91	38.71	93.88	90.25	79.18	189.29	2.75
SJ064242	911070687	908564261	99.72	45.44	277	99.78	98.42	93.29	40.79	93.94	90.85	82.2	211.65	2.51
SJ064243	841015287	838215291	99.67	45.22	279	99.67	97.25	86.14	36.25	93.79	89.37	73.97	217.31	5.28
SJ064244	788806520	786677652	99.73	45.53	281	99.56	98.8	88.07	35.62	93.26	91.56	75	148.55	2.16
SJ064245	1011152097	1008614512	99.75	45.37	269	99.8	98.92	95.7	45.31	93.99	91.9	86.39	243.62	2.33
SJ064246	932232291	929311512	99.69	45.61	317	99.7	98.21	92.47	40.59	93.91	90.75	81.9	201.04	5.99
SJ064247	1021321336	1018059499	99.68	45.22	272	99.55	99.17	96.23	43.48	93.39	92.53	87.17	266.33	6.03
SJ064248	847765075	845478108	99.73	45.07	302	99.57	98.81	88.9	36.75	93.19	91.54	77.26	176.47	6.14
SJ064249	980941112	978439482	99.74	45.41	294	99.7	98.36	93.54	42.21	93.95	91.27	83.93	333.95	6.35
SJ064250	914000704	912360871	99.82	45.13	282	99.56	99.09	93.57	39.41	93.29	92.24	83.83	231.19	5.8
SJ064251	907207350	905356794	99.8	45.46	247	99.73	98.15	92.13	39.87	93.92	90.62	81.07	203.59	2.87
SJ064252	774982512	773635768	99.83	45.31	261	99.62	96.94	84.21	34.52	93.66	88.54	69.59	216.77	2.58
SJ064253	815631519	814222473	99.83	45.42	274	99.59	99.02	90.34	36.58	93.22	91.65	77.15	171.14	2.26
SJ064254	918335874	916175551	99.76	45.17	300	99.56	99.12	94	39.72	93.27	92.18	83.52	216.4	6.18
SJ064255	807596983	805865854	99.79	45.2	260	99.55	98.81	88.67	35.92	93.25	91.46	74.95	245.42	2.67
SJ064256	848454011	847045514	99.83	45.24	270	99.73	97.81	89.71	37.7	93.85	89.85	77.02	203.65	2.79
SJ064257	886691937	885347839	99.85	45.54	268	99.7	98.06	91.78	39.44	93.8	90.18	80.11	212.25	2.95
SJ064258	943641229	941929214	99.82	45.43	303	99.62	99.39	97.08	42.74	93.27	92.41	87.45	162.03	2.61
SJ064259	771457445	769767156	99.78	45.62	252	99.66	96.82	82.69	34.08	93.68	88.33	67.98	182.52	2.48
SJ064260	809449085	807679415	99.78	45.19	256	99.58	98.87	88.41	35.78	93.26	91.52	75.15	180.62	2.93
SJ064261	846741081	845488764	99.85	45.57	287	99.74	98.04	90.9	38.1	93.82	89.96	78.21	164.88	2.59
SJ064262	815915199	814548202	99.83	45.37	277	99.56	98.91	90.43	36.73	93.23	91.73	78.05	177.27	2.32
SJ064263	826734393	825132605	99.81	45.44	285	99.72	97.75	89.38	37.08	93.82	89.65	76.14	180.29	2.94
SJ064264	838121129	836701871	99.83	45.38	282	99.72	97.79	89.61	37.39	93.79	89.72	76.81	171.51	3.2
SJ064265	837512055	835918278	99.81	45.75	298	99.71	97.95	90.75	37.92	93.84	90.07	78.55	142.02	2.34
SJ064266	863969767	862642841	99.85	45.22	273	99.57	99.14	93.52	38.75	93.28	92.12	82.43	161.02	2.49
SJ064267	854143517	852887789	99.85	45.19	278	99.59	99.11	92.86	38.31	93.27	91.98	81.07	172.48	2.8
SJ064268	880421634	878840474	99.82	45.34	270	99.76	98.11	91.8	39.16	93.87	90.4	80.53	176.2	2.96
SJ064269	830187220	828556835	99.8	45.19	240	99.58	98.95	89.82	36.57	93.27	91.68	77.02	174.02	2.48
SJ064270	818074077	816304429	99.78	45.49	241	99.67	97.39	86.98	36.02	93.76	89.29	73.62	165.43	2.71
SJ064271	870919376	869325574	99.82	45.32	254	99.74	97.99	90.92	38.55	93.91	90.28	79.05	185.52	2.68
SJ064272	786699898	785230812	99.81	45.39	289	99.67	97.25	86.24	35.45	93.7	88.97	72.37	163.52	2.56
SJ064273	818973626	817282856	99.79	45.35	286	99.59	99	90.44	36.72	93.25	91.72	77.65	162.32	2.62
SJ064274	934098790	932515856	99.83	45.24	251	99.77	98.41	93.06	41.06	93.94	90.93	82.31	395.67	3.19
SJ064275	844454303	843038847	99.83	45.33	248	99.69	97.68	89.38	37.42	93.82	89.84	77.57	165	2.71
SJ064276	848722625	847130514	99.81	45.46	254	99.72	97.75	89.61	37.56	93.79	89.89	77.66	205.65	2.71
SJ064277	906772605	904812467	99.78	45.68	270	99.77	98.33	92.67	40.53	93.92	90.81	82.34	169.21	2.65
SJ064278	838027048	836484481	99.82	45.4	256	99.56	98.99	91.03	37.31	93.27	91.94	79.29	154.82	2.65
SJ064279	812533604	810994132	99.81	45.17	270	99.58	98.87	88.48	35.97	93.25	91.58	75.44	181.27	2.53
SJ064280	849416434	847942649	99.83	45.58	287	99.72	97.94	90.26	38.08	93.8	89.89	77.93	183.93	2.95
SJ064281	931432399	929746079	99.82	45.57	253	99.61	99.32	95.87	41.16	93.35	92.48	86.3	187.11	2.93
SJ064282	822781292	821288742	99.82	45.4	285	99.59	99.07	91.25	37.09	93.23	91.67	78.03	161.59	2.28
SJ064283	839029624	837658086	99.84	45.67	294	99.72	97.89	90.26	37.81	93.85	90.04	78.14	170.8	2.62
SJ064284	883110789	881451642	99.81	45.24	255	99.58	99.17	93.65	39.35	93.25	92.17	83.35	178.32	2.57
SJ064285	851345104	850136140	99.86	45.38	280	99.58	99.13	92.81	38.19	93.25	92.02	81.24	163.79	2.64
SJ064286	789827725	788671204	99.85	45.47	280	99.56	98.23	84.09	35.4	93.14	90.94	73.39	128.11	2.77
SJ064287	851679401	850128698	99.82	45.23	258	99.73	97.84	89.93	37.78	93.76	89.84	77.4	191.26	2.79
SJ064288	820217586	818552042	99.8	45.14	262	99.58	98.92	89.33	36.39	93.25	91.6	76.41	182.69	2.66
SJ064289	897466686	896085166	99.85	45.54	279	99.55	99.17	94.79	40.29	93.3	92.26	84.36	179.28	2.91
SJ066861	908728605	907262006	99.84	45.51	286	99.51	96.83	86.79	38.64	94.02	90.78	81.29	155.5	8.09
SJ066862	942797409	941315181	99.84	45.23	313	99.38	98.58	91.79	40.2	93.36	92.57	86.61	206.85	7.79
SJ066863	872982293	871676272	99.85	45.69	286	99.54	96.61	84.19	37.47	93.99	90.4	79.22	172.49	6.88
SJ066864	882090123	880592257	99.83	45.23	291	99.42	98.32	85.8	37.51	93.33	92.29	81.89	151.69	7.71
SJ066865	895493249	894196360	99.86	45.54	287	99.55	96.96	86.96	38.56	94	90.8	81.3	144.19	6.91
SJ066866	889475925	887900399	99.82	45.61	326	99.54	96.88	86.56	38.16	93.97	90.6	80.7	157.65	7.89
SJ066867	936023431	934777938	99.87	45.35	286	99.47	98.68	91.01	39.99	93.4	92.64	86.44	174.54	7.87
SJ066868	887881734	886518128	99.85	45.66	294	99.56	96.94	86.7	38.02	93.95	90.6	80.56	146.17	7.77
SJ066869	871026242	869515301	99.83	45.6	292	99.54	96.69	84.83	37.49	93.93	90.38	79.29	162.61	6.87
SJ066870	936111397	934453834	99.82	45.24	297	99.44	98.67	92.03	40.22	93.4	92.65	86.78	153.11	7.41
SJ066871	919403246	917887815	99.84	45.42	298	99.52	97.03	88.22	39.26	93.91	90.74	81.95	166.86	8.04
SJ066872	948419099	946789638	99.83	45.52	300	99.42	98.63	91.43	39.96	93.43	92.67	86.51	156.69	8.97
SJ066873	868978164	867486518	99.83	45.51	297	99.42	98.46	87.79	37.58	93.34	92.33	82.28	143.91	6.56
SJ066874	890645510	889315868	99.85	45.42	297	99.56	96.96	86.31	38.34	93.97	90.67	80.89	148.18	7.31
SJ066875	908005172	906597680	99.84	45.63	301	99.62	97.2	88.14	38.93	94.01	90.92	82.04	137.56	7.88
SJ066876	971893538	970225005	99.83	45.39	310	99.47	98.81	92.87	41.15	93.42	92.74	87.92	161.65	9.11
SJ066877	903694247	902225565	99.84	45.6	299	99.58	96.99	86.97	38.68	93.99	90.71	81.47	154.31	7.69
SJ066878	871567347	870328034	99.86	45.51	300	99.55	96.69	84.73	37.52	93.94	90.4	79.43	153.12	7.85
SJ066879	892249081	890704917	99.83	45.3	300	99.45	98.49	88.41	38.5	93.35	92.44	84.08	146.73	7.68
SJ066880	904016160	902546754	99.84	45.6	302	99.6	97.18	88.18	38.92	94.03	90.86	81.94	150.47	7.74
SJ066881	869996502	868655979	99.85	45.17	300	99.45	98.54	88.29	37.77	93.33	92.39	82.92	142.17	7
SJ066882	930507398	929112492	99.85	45.46	303	99.5	98.75	91.66	39.88	93.4	92.57	86.18	162.5	7.83
SJ066883	917190846	915881794	99.86	45.63	288	99.55	97.11	88.04	39.13	93.97	90.89	82.12	177.68	8.19
SJ066884	879341779	877745603	99.82	45.17	307	99.54	96.84	86.2	38.02	93.87	90.42	80.1	149.35	7.11
SJ066885	902985089	901361582	99.82	45.29	327	99.44	98.62	89.97	38.89	93.32	92.46	85.02	151.85	8
SJ066886	911519614	909710390	99.8	45.48	319	99.57	97.09	88.06	39.1	94.03	90.98	82.31	150.83	7.99
SJ066887	935456709	933549386	99.8	45.58	311	99.49	97.41	90.4	40.33	93.45	90.88	83.91	156.69	7.55
SJ066888	865627683	864247688	99.84	45.68	317	99.56	96.9	86.17	37.7	93.94	90.43	80.11	140.64	7.03
SJ066889	860484220	859033741	99.83	45.61	303	99.58	96.8	85.62	37.88	94.02	90.59	80.12	194.78	5.27
SJ066890	934966909	933284329	99.82	45.71	309	99.59	97.38	89.73	40.23	94.02	91.21	83.55	162.21	7.5
SJ066891	907026215	905535824	99.84	45.71	302	99.62	97.16	88.08	39.17	94.04	90.77	82.33	160.47	7.48
SJ066892	927378776	925783583	99.83	45.48	312	99.6	97.33	89.13	39.94	94.06	91.19	83.25	179.82	7.46
SJ066893	862447593	860429450	99.77	45.53	325	99.43	98.42	86.66	37.48	93.35	92.36	82.04	173.13	6.87
SJ066894	892826450	891169018	99.81	45.07	329	99.48	98.68	89.95	38.57	93.3	92.33	84.13	160.28	7.45
SJ066895	909593321	907867650	99.81	45.57	318	99.58	97.22	89.23	39.27	93.88	90.62	82.57	158.19	7.7
SJ066896	878755054	877248094	99.83	45.3	298	99.49	96.63	85.34	38	93.97	90.55	80.24	150.55	6.91
SJ066897	963009785	961380404	99.83	45.47	330	99.61	97.64	91.65	41.97	94.08	91.63	85.32	168.35	6.39
SJ066898	858747510	857201847	99.82	45.6	308	99.45	98.47	87.17	37.41	93.33	92.33	82.11	134.72	6.49
SJ066899	860942900	859636852	99.85	45.27	300	99.47	98.42	85.05	36.87	93.29	92.19	80.71	168.94	7.48
SJ066900	862376612	861010146	99.84	45.48	300	99.53	96.53	83.43	37.08	94.02	90.35	78.65	137.38	7.11
SJ066901	837655841	835808239	99.78	45.14	313	99.42	98.15	83.4	36.6	93.31	92.15	79.73	180.33	6.43
SJ066902	878118019	876641236	99.83	44.95	298	99.44	98.35	85.47	37.52	93.27	92.21	81.57	172.42	7.95
SJ066903	878136352	876583926	99.82	45.55	311	99.57	96.74	85.34	37.61	93.97	90.41	79.44	165.53	7.8
SJ066904	880561981	879147850	99.84	45.39	308	99.47	98.5	87.15	37.75	93.33	92.32	82.51	162.04	8.14
SJ066905	851891052	850203133	99.8	45.16	314	99.41	98.24	85.01	36.93	93.33	92.24	80.97	146.64	7.09
SJ066906	879381677	877836253	99.82	45.19	312	99.43	98.49	88.47	38.19	93.3	92.31	83.53	144.91	7.22
SJ066907	871512923	869888875	99.81	45.55	328	99.37	98.42	88.49	38.02	93.34	92.41	83.5	145.66	7.25
SJ066908	856960050	855588721	99.84	45.18	303	99.39	98.22	85.33	37.16	93.37	92.29	81.1	153.49	6.92
SJ066909	871111758	869623442	99.83	45.62	310	99.52	96.77	86.08	37.79	93.93	90.31	80.2	141.34	7.01
SJ066910	889395564	888016316	99.84	45.31	304	99.46	98.58	88.38	38.22	93.37	92.47	83.7	157.34	7.87
SJ066911	848777462	847427729	99.84	45.45	292	99.57	96.48	82.33	36.7	93.92	90.13	77.58	149.01	6.72
SJ066912	885358305	883625010	99.8	45.1	313	99.54	96.81	85.73	37.83	93.88	90.29	79.76	166.28	8.12
SJ066913	855491821	853955701	99.82	45.46	330	99.52	96.55	84.14	37.04	93.9	90.2	78.52	170.62	7.59
SJ066914	905826552	904494749	99.85	45.17	294	99.58	96.97	86.56	38.05	93.92	90.5	80.18	175.53	9.26
SJ066915	903306145	901752896	99.83	45.52	309	99.48	98.69	89.76	38.99	93.37	92.53	85.13	146.5	7.9
SJ066916	890849449	889490272	99.85	45.34	298	99.49	96.64	84.67	37.86	93.9	90.44	79.8	165.81	8.82
SJ066917	854843594	852970152	99.78	45.6	316	99.42	98.3	84.95	36.91	93.31	92.21	80.89	144.12	7.32
SJ066918	893360381	891746355	99.82	45.46	314	99.42	98.49	88.27	38.28	93.31	92.39	83.78	140.75	8.34
SJ066919	893477345	891611159	99.79	45.06	319	99.41	98.48	89.18	38.58	93.26	92.34	84.07	171.2	7.9
SJ066920	924707471	923085896	99.82	45.65	313	99.56	97.24	89.49	40.04	94.04	91.17	83.34	163.05	6.91
SJ066921	900515352	898562429	99.78	45.32	280	99.57	96.85	85.95	38.41	94.02	90.76	80.9	159.04	7.56
SJ066922	837655803	835997242	99.8	45.46	317	99.41	98.22	83.77	36.35	93.3	92.11	79.15	142.59	7.05
SJ066923	872690499	871299389	99.84	45.06	304	99.47	98.37	85.94	37.72	93.38	92.38	82.65	125.68	7.12
SJ066924	938383032	935525902	99.7	45.12	298	99.45	98.6	90.45	39.79	93.4	92.56	86.09	381.62	7.83
SJ066925	900507898	898631687	99.79	45.51	324	99.54	96.75	85.71	38.2	93.99	90.63	80.64	214.89	8.52
SJ066926	874256081	872609785	99.81	45.22	302	99.55	96.61	84.13	37.43	93.97	90.39	79.17	153.98	7.88
SJ066927	862122995	860653192	99.83	45.11	311	99.44	98.33	85.35	37.46	93.29	92.24	81.81	156.34	7.49
SJ066928	861147984	859426007	99.8	45.62	317	99.56	96.51	83.18	36.99	93.93	90.17	78.29	199.83	8.11
SJ066930	881789373	880357854	99.84	45.59	308	99.57	96.9	86.14	37.96	93.96	90.52	80.2	152.5	7.6
SJ066931	911198673	909298283	99.79	45.37	338	99.42	98.52	89.75	39.15	93.38	92.49	85.34	142.92	8.61
SJ068334	942713451	940658319	99.78	45.54	358	99.53	99.13	95.76	41.81	93.35	92.63	88.54	259.21	6.41
SJ068335	928389451	926166915	99.76	45.72	374	99.55	99.15	95.36	40.89	93.33	92.53	87.62	255.55	6.96
SJ068336	957602497	955362938	99.77	45.76	383	99.72	98.06	92.23	42.13	93.97	91.54	84.73	251.96	7.03
SJ068337	895535537	893470315	99.77	45.6	360	99.56	99.07	93.44	39.62	93.31	92.48	86.24	268.68	6.84
SJ068338	867141651	864979212	99.75	45.63	364	99.71	97.64	90.47	38.64	93.97	90.6	81.24	247.87	6
SJ068339	977959403	975803565	99.78	45.82	356	99.76	98.36	94.03	42.98	94	91.78	85.96	261.47	7.21
SJ068340	932422661	929977702	99.74	45.7	358	99.75	98.12	92.94	41.1	94.05	91.39	84.49	241.23	6.82
SJ068341	996788488	994431459	99.76	45.42	369	99.58	99.27	97.28	43.91	93.38	92.73	90.04	238.1	7.12
SJ068342	963353185	960804350	99.74	45.43	367	99.59	99.29	96.57	42.28	93.34	92.64	88.88	233.65	7.49
SJ068343	1008354677	1006244448	99.79	45.39	374	99.56	99.22	97.36	44.35	93.37	92.75	90.33	270.5	7.29
SJ068344	915255934	913335540	99.79	45.6	369	99.7	97.9	91.99	40.24	93.93	91.04	83.31	215.56	7.27
SJ068345	943130629	940775358	99.75	45.49	360	99.57	99.22	96.06	41.64	93.37	92.62	88.41	244.29	6.76
SJ068346	905825522	903704595	99.77	45.62	357	99.71	97.75	91.19	39.76	94.02	91.12	83.32	243.51	7.25
SJ068347	925174937	923106637	99.78	45.52	367	99.54	99.08	95.21	41	93.35	92.59	87.66	249.31	6.48
SJ068348	929069149	926975897	99.77	45.65	378	99.56	99.17	95.37	40.89	93.34	92.56	87.59	240.09	7.31
SJ068349	902437961	900303299	99.76	45.3	362	99.58	99.15	94.05	39.68	93.32	92.5	86.19	270.78	7.16
SJ068353	898524451	896184453	99.74	45.75	382	99.66	97.57	91.04	39.65	93.84	90.57	82.77	276.43	6.69
SJ068355	962026978	960215795	99.81	45.53	360	99.55	99.14	96.29	42.46	93.35	92.65	89.08	220.88	6.93
SJ068358	993324109	991633510	99.83	45.47	373	99.53	99.13	96.58	43.32	93.34	92.69	89.63	272.22	7.93
READS_RAW	Total number of sequencing reads
READS_MAPPED	Total number of sequencing reads mapped to human genome GRCh38
MAPPED(%)	Percentage of mapped reads
MEAN_MAPPING_QUALITY	Average mapping quality
MEDIAN_INSERT_SIZE	Median size of the DNA fragment inferred from the distance of the paired-end reads
COVERAGE_EXON_10X(%)	Percentage of the exons covered with at least 10X depth
COVERAGE_EXON_20X(%)	Percentage of the exons covered with at least 20X depth
COVERAGE_EXON_30X(%)	Percentage of the exons covered with at least 30X depth
COVERAGE_MEAN	Average genome wide coverage depth
COVERAGE_OVERALL_10X(%)	Percentage of genome covered with at least 10X depth
COVERAGE_OVERALL_20X(%)	Percentage of genome covered with at least 20X depth
COVERAGE_OVERALL_30X(%)	Percentage of genome covered with at least 30X depth
COVERAGE_STD	Standard deviations of the coverage depth
DUPLICATION(%)	Percentage of duplicated reads

## Sheet: TableS1e variant summary
Table S1e Germline variant summary statistics
Subject ID	HET_HOMVAR_RATIO	PCT_GQ0_VARIANTS	TOTAL_SNPS	NUM_IN_DB_SNP	DBSNP_TITV	TOTAL_INDELS	NUM_IN_DB_SNP_INDELS	NUM_SINGLETONS	NUM_HC_CNVS
SJ041827	1.80179	0.001217	3374418	3304806	2.16898	311007	288577	28305	663
SJ041828	1.83556	0.00117	3335780	3272548	2.16946	308024	286550	18979	1004
SJ041829	1.81996	0.001163	3330312	3258834	2.16814	308189	285400	26093	1359
SJ041830	1.81929	0.001224	3341051	3275652	2.17252	308293	286362	23546	1263
SJ041831	1.94164	0.00121	3393618	3323909	2.16965	313914	290859	25776	434
SJ041832	1.80778	0.001222	3326017	3258304	2.1704	307326	284736	23690	894
SJ041833	1.79242	0.001209	3304600	3240972	2.17111	305046	283392	16564	798
SJ041834	1.74509	0.001206	3294885	3232190	2.16858	303899	282604	17326	702
SJ041835	1.84722	0.00117	3334542	3264710	2.17071	306896	285144	20826	849
SJ041836	1.86052	0.00119	3344140	3274801	2.16996	307693	285917	18779	928
SJ041837	1.85458	0.001213	3374000	3300033	2.16989	311159	288645	21083	1028
SJ041838	1.76979	0.001214	3294166	3233249	2.17085	303775	282721	14684	1362
SJ041839	1.75201	0.001222	3292447	3231335	2.1702	303383	282126	15268	808
SJ041840	2.30864	0.001575	4071467	3971242	2.16774	381441	343811	123468	1199
SJ041841	1.78451	0.001483	3293054	3230106	2.17054	304522	282706	18439	962
SJ043090	1.87056	0.000973	3373021	3299088	2.17113	307811	287378	19737	2799
SJ043091	1.81347	0.001148	3333838	3272165	2.16826	304879	285154	145	3188
SJ043092	1.84748	0.000961	3385433	3322090	2.17109	309719	288729	29224	3274
SJ043093	1.96997	0.001016	3442309	3376214	2.16833	314649	295191	46872	3449
SJ043094	1.75258	0.000989	3307959	3246344	2.16878	301838	282677	16073	1984
SJ043095	1.76225	0.001122	3365944	3295719	2.17097	307099	286391	27631	2566
SJ043096	1.78918	0.001037	3346231	3278918	2.17204	305226	285245	22316	2487
SJ043097	1.7426	0.000898	3320849	3253970	2.16667	303112	283183	24509	3010
SJ043098	1.80916	0.001071	3325669	3263024	2.1681	304412	284840	17271	3172
SJ043099	1.74408	0.00096	3316580	3243911	2.1737	303552	282952	18151	3185
SJ043100	2.22922	0.001052	3858343	3773396	2.1699	356933	326962	77694	2986
SJ043101	1.88131	0.000961	3430495	3325296	2.16566	313727	290905	63667	4135
SJ043102	1.82739	0.000996	3349692	3278943	2.17004	305280	285185	27743	2681
SJ043103	1.7272	0.001182	3300101	3239763	2.16662	300675	281566	16054	1566
SJ043104	1.74566	0.001161	3334285	3261874	2.17108	304646	284095	30278	1423
SJ043105	1.71142	0.001252	3393631	3291565	2.17083	308528	286213	60579	1184
SJ044792	1.79131	0.001214	3300654	3238589	2.17059	303875	283033	15428	929
SJ044793	1.78349	0.001206	3303857	3244195	2.16788	303738	283034	16840	1026
SJ044794	1.8051	0.001226	3338366	3265657	2.16704	307572	285521	18499	900
SJ044795	1.8797	0.001261	3365252	3291575	2.17007	310617	287877	20676	1082
SJ044796	1.78214	0.001178	3295418	3236643	2.17369	303430	282854	15684	1224
SJ044797	2.41524	0.00134	3846502	3763268	2.1669	357521	326588	75542	1105
SJ044798	1.70968	0.001213	3266240	3205566	2.17171	300859	280251	15198	789
SJ044799	1.78783	0.00121	3298709	3236854	2.17158	304165	283196	15676	1210
SJ044800	1.8895	0.001269	3367364	3292542	2.16935	310017	287598	19684	944
SJ044801	1.89857	0.000912	3350112	3282699	2.16856	306761	286301	21507	3477
SJ044802	1.86586	0.001015	3330136	3268943	2.16705	306954	285913	15466	1778
SJ046247	1.8575	0.001229	3386845	3319112	2.17205	312343	290014	25184	1206
SJ046248	1.7781	0.00123	3309267	3248755	2.16999	303582	283448	16229	937
SJ046249	1.86957	0.001235	3308149	3245785	2.16874	304546	283349	16371	1002
SJ046250	1.89599	0.001696	3326166	3262858	2.16917	306562	285641	17923	884
SJ046251	2.00226	0.001124	3429333	3360738	2.16911	315688	293075	30994	1336
SJ046252	1.93072	0.00114	3387911	3319971	2.17129	311368	289458	27483	1354
SJ046253	1.87325	0.00113	3368161	3292674	2.16982	309659	287485	20927	1457
SJ046254	1.8659	0.00115	3332717	3269752	2.17283	306288	285419	17302	1296
SJ046255	1.79153	0.001184	3305159	3243884	2.16913	303920	283334	16213	1585
SJ046256	1.80662	0.00119	3306071	3242620	2.17147	305119	283670	17201	1124
SJ046257	1.8739	0.001132	3312144	3250569	2.17156	303719	283307	17153	1469
SJ046258	1.92576	0.00118	3363635	3297261	2.17046	309514	288562	22927	1494
SJ046259	1.85757	0.001175	3339124	3275585	2.1705	307869	286649	19023	1014
SJ046260	1.80051	0.001221	3301636	3240350	2.16851	304535	283436	15617	1340
SJ046261	1.84458	0.001144	3319832	3257314	2.17089	305616	284276	17532	1776
SJ046262	1.80626	0.001269	3291119	3227353	2.17048	303199	282311	18637	1241
SJ046263	1.76431	0.001138	3301397	3239545	2.17119	304164	283324	15821	1591
SJ046264	1.85062	0.00116	3312595	3250638	2.17097	304293	283873	8379	1565
SJ046265	1.77939	0.001159	3299124	3238548	2.17038	303585	282828	16388	1382
SJ046266	1.81642	0.001272	3336139	3274767	2.16919	306929	285960	15729	985
SJ046267	2.03292	0.001337	3462607	3393948	2.16944	319820	296465	33834	1421
SJ046268	1.78571	0.001372	3306492	3245636	2.17163	304668	283669	14883	1102
SJ046269	1.75202	0.001388	3285656	3224506	2.17207	302085	281636	15168	1167
SJ046270	1.77132	0.001363	3291570	3229326	2.17188	302194	281233	15756	1116
SJ047335	1.80383	0.00116	3337010	3263213	2.16987	307194	284888	18393	1471
SJ047336	1.75034	0.001245	3319567	3245949	2.1689	306752	284445	19512	1105
SJ047337	1.78122	0.001184	3294417	3233046	2.16943	303493	282642	17362	1242
SJ047338	1.78177	0.001242	3337501	3265729	2.17113	307368	285140	19720	1083
SJ047339	1.78057	0.001255	3299609	3237137	2.17019	303649	282476	15950	1258
SJ047340	1.72951	0.00118	3294644	3230899	2.1714	303379	282211	20157	1205
SJ047341	1.86544	0.001207	3339963	3278828	2.17063	307222	286280	16489	1101
SJ047342	1.83644	0.001255	3325872	3262726	2.16577	307837	285667	20076	587
SJ047343	1.74618	0.001261	3306489	3245504	2.16856	304942	284064	15167	1173
SJ047344	1.94429	0.00124	3468625	3397867	2.17197	320374	296453	36223	896
SJ047345	1.85557	0.001196	3369211	3295594	2.17069	308835	287216	22399	1366
SJ047346	1.74703	0.001323	3337131	3263947	2.17401	307526	285231	20006	884
SJ047347	1.75321	0.001361	3303769	3242072	2.16923	303705	283232	15792	916
SJ047349	1.67525	0.001376	3340454	3273404	2.16693	307871	286639	28676	781
SJ047350	1.91567	0.001401	3350192	3274878	2.17171	307993	286084	31974	1117
SJ047351	1.89126	0.001086	3360041	3287335	2.17015	309778	287558	20788	1164
SJ047352	1.79399	0.001116	3285368	3224976	2.16764	302769	282185	16391	1155
SJ047353	1.85563	0.001126	3320470	3259582	2.16796	305645	285039	16558	943
SJ047354	2.03724	0.001116	3556444	3484332	2.16695	328853	303245	342	1130
SJ047355	1.86651	0.001145	3322693	3255694	2.1725	306418	284887	20368	988
SJ047356	2.5454	0.002028	3551849	3477776	2.16792	325888	303129	20810	748
SJ047357	1.86676	0.001306	3428508	3360994	2.16781	315687	293231	33708	899
SJ047358	1.79519	0.001371	3351799	3287123	2.1683	306949	286373	17157	831
SJ048001	1.76152	0.00122	3295064	3235811	2.17371	304300	283360	14439	1138
SJ048002	1.80723	0.001247	3338225	3264821	2.17	306294	284674	19101	1853
SJ048003	1.8596	0.001319	3325345	3263157	2.17173	303651	284003	16397	1362
SJ048004	1.83005	0.001477	3304232	3243585	2.16937	304958	283884	15399	949
SJ048005	2.29179	0.002047	3484395	3417428	2.17209	321060	299196	24986	1356
SJ048006	1.7147	0.001173	3293423	3231247	2.17295	303395	283112	15983	1182
SJ048007	1.77802	0.001385	3296895	3236696	2.1718	302693	282475	15814	1319
SJ048008	1.78712	0.00119	3301812	3240266	2.17209	303065	282780	16485	1892
SJ048009	1.83127	0.001105	3334022	3269493	2.17076	305639	285010	18358	1076
SJ048010	1.77491	0.001133	3299888	3238405	2.16867	303459	283046	8258	1380
SJ048011	1.75877	0.001092	3284164	3223632	2.16731	302052	281937	7301	1463
SJ048012	1.82793	0.001219	3312195	3252086	2.16889	305223	284468	190	1134
SJ048013	2.12916	0.00187	3377258	3314298	2.16854	310628	289753	15447	1650
SJ048014	1.7857	0.001349	3364986	3298063	2.16413	308252	287872	30361	1265
SJ048015	1.82901	0.001216	3327802	3267176	2.16969	305017	285028	16523	1591
SJ048016	1.94672	0.001344	3388668	3321401	2.17063	312170	290379	25194	1074
SJ048017	1.62695	0.001392	3283305	3223762	2.17276	302882	281839	21482	991
SJ048018	1.77314	0.001253	3346875	3274906	2.16714	307960	286341	19628	1349
SJ048019	1.99439	0.001281	3456560	3385456	2.17066	319148	295596	32707	1163
SJ048034	1.75734	0.001247	3292101	3231383	2.1696	302582	282150	15568	1598
SJ048036	1.85229	0.001319	3326289	3263427	2.16879	305117	284537	17094	1257
SJ048037	1.8599	0.001312	3318148	3256155	2.16993	304816	284367	16585	1253
SJ048038	1.75776	0.001146	3299449	3236788	2.16949	301596	281719	16210	2116
SJ048039	1.73326	0.001348	3285344	3225831	2.17207	302119	281890	14692	1055
SJ048114	1.87222	0.001295	3338757	3272831	2.16787	306811	285353	21880	896
SJ048115	1.78679	0.001485	3302950	3239724	2.1717	303396	282863	15214	1413
SJ048116	1.97315	0.001672	3373959	3306082	2.17089	310047	288565	18962	1821
SJ048117	1.88041	0.001446	3333220	3271248	2.17024	307189	285836	16876	1188
SJ048118	1.83002	0.001433	3318790	3258155	2.16986	305315	284766	15590	1567
SJ048119	1.85637	0.001307	3359832	3293887	2.16908	309369	287762	23247	1095
SJ048120	1.75073	0.001244	3293424	3233376	2.17116	303956	282738	14929	1044
SJ048121	1.94815	0.001589	3324274	3262872	2.16995	307150	285746	15580	1057
SJ048122	1.81172	0.001436	3294314	3233738	2.16915	304486	283320	13176	1016
SJ048123	1.73738	0.001397	3291978	3230567	2.1709	304109	282669	16089	1219
SJ048124	2.01247	0.001963	3353495	3289963	2.16567	309636	288400	17414	1340
SJ048125	1.88525	0.001519	3324356	3263579	2.16831	306505	285569	14915	1268
SJ048126	1.75207	0.00143	3311472	3251799	2.17154	304414	283448	14863	1424
SJ048127	2.01356	0.001933	3352463	3290255	2.17036	309877	288508	16387	1146
SJ048128	1.71459	0.001416	3286803	3225232	2.1698	303262	282257	15853	1227
SJ048129	1.7337	0.001355	3296696	3235396	2.16991	304192	283294	17116	1091
SJ048130	1.75887	0.001294	3312709	3251043	2.17146	305876	284728	17042	1063
SJ048131	1.85981	0.001559	3318373	3256972	2.17197	306190	284929	16407	1310
SJ048132	3.62126	0.002094	4118886	4028785	2.16541	382759	350706	71140	1132
SJ048133	2.36027	0.001403	3889653	3801207	2.16856	361503	329954	80843	815
SJ048134	1.78076	0.00157	3312218	3250573	2.16729	303319	283376	15977	1065
SJ048135	1.99678	0.001734	3362620	3299099	2.16947	310507	289160	14849	1100
SJ048136	1.79906	0.001437	3299383	3238469	2.16888	303263	282969	4050	1629
SJ048137	1.85751	0.001219	3333352	3271178	2.16763	306631	285782	16899	1094
SJ050168	1.78299	0.001285	3303475	3242200	2.17347	305195	284273	15230	1314
SJ050169	1.76808	0.00132	3289560	3227189	2.16795	302852	282213	17018	1446
SJ050170	1.80343	0.001401	3319321	3242184	2.16874	310375	283638	35772	389
SJ050171	1.84332	0.001724	3316334	3254931	2.1686	308564	285537	16135	863
SJ050172	1.85674	0.00153	3336958	3274879	2.16901	309054	286834	16593	1057
SJ050173	1.75174	0.001267	3283767	3221286	2.16963	304630	282239	15941	792
SJ050239	1.77319	0.001344	3331466	3263802	2.16937	306011	284891	25672	1197
SJ050240	1.84075	0.001234	3320577	3259216	2.17245	304704	284231	15226	1451
SJ050241	2.21578	0.001639	3979541	3883188	2.16398	371787	336349	107291	1727
SJ050242	1.73471	0.001432	3283077	3223300	2.16879	301482	281678	15306	1066
SJ050243	1.75227	0.00144	3285572	3223854	2.17084	302540	281828	16091	1393
SJ050244	1.91057	0.001451	3362848	3296200	2.1711	310475	288591	23602	1164
SJ050245	1.76233	0.00144	3323085	3249431	2.17105	306300	284549	19216	1585
SJ050246	1.85927	0.001304	3321766	3258841	2.17164	305824	285007	17940	1566
SJ050247	1.87174	0.001008	3338386	3272596	2.17087	307296	286402	24091	3680
SJ050248	1.88397	0.001442	3387435	3318439	2.1679	312639	290537	30330	1465
SJ050249	1.87345	0.001389	3323347	3262096	2.17258	305988	285158	15356	1280
SJ050250	1.74625	0.001456	3303817	3242273	2.16881	303333	283280	16014	915
SJ050251	1.90688	0.001365	3340488	3277925	2.16934	306856	286315	17206	1121
SJ050252	1.79986	0.001313	3295652	3225660	2.17367	303668	282282	26047	241
SJ050253	1.80065	0.001561	3303797	3241970	2.17327	303498	283289	16400	922
SJ050254	1.75988	0.001374	3303637	3242743	2.17346	302413	282467	17644	1264
SJ050255	1.7496	0.001392	3307686	3244312	2.1706	303410	283079	17307	1188
SJ050256	1.74085	0.001504	3305572	3243192	2.16861	303815	283510	16420	889
SJ050257	1.81885	0.001473	3337471	3275452	2.17118	305634	285285	16749	1032
SJ050325	1.76651	0.00235	3297648	3237409	2.17108	303300	282577	14803	1281
SJ050328	1.85833	0.001462	3318454	3255270	2.16975	306024	283972	17836	1120
SJ050329	1.8607	0.001894	3294071	3231913	2.1678	304014	282514	14944	1303
SJ050330	1.85465	0.00135	3369025	3303528	2.17128	312842	289555	26603	1970
SJ050331	1.82012	0.001394	3309780	3247993	2.17092	304859	283804	16386	1615
SJ050332	1.88049	0.00141	3324800	3261731	2.17092	307514	285674	17652	1332
SJ050333	1.802	0.001524	3284966	3223433	2.16639	302768	281312	15153	1419
SJ050334	1.75524	0.001505	3293145	3230854	2.17244	303561	282655	14681	1695
SJ050335	1.80215	0.001576	3303655	3242341	2.17159	306262	284397	15187	1433
SJ050337	1.99315	0.001306	3338846	3275709	2.17061	309456	287117	104	1833
SJ050338	1.87407	0.00163	3323352	3261031	2.1699	308018	286012	17224	899
SJ050339	1.77876	0.001706	3294623	3233363	2.16729	305053	283281	15523	1005
SJ050340	3.04359	0.002285	3673871	3602221	2.16955	339761	315394	15741	994
SJ050341	1.89199	0.001767	3298249	3237364	2.17071	304043	283009	8311	1603
SJ050342	1.83038	0.001675	3290900	3229905	2.17	305807	283521	7547	1976
SJ050343	1.84013	0.001676	3375237	3305784	2.1655	312928	289836	32270	2180
SJ050344	1.89278	0.001713	3415437	3346505	2.16621	317620	293970	31723	1812
SJ050345	1.80226	0.001466	3332713	3255900	2.1724	307418	284391	22347	1279
SJ050347	1.75917	0.001282	3291935	3231448	2.1732	303452	282087	15860	1032
SJ050348	1.7754	0.00145	3300419	3240117	2.17037	305260	283696	14687	1416
SJ050350	1.81615	0.001606	3290449	3229035	2.17046	304112	282986	15870	1812
SJ050351	1.86966	0.001594	3318966	3258684	2.17221	306387	284996	15989	820
SJ050352	1.85131	0.001421	3342660	3271586	2.17098	308671	286358	19265	1611
SJ050353	1.80171	0.001379	3313163	3247018	2.16769	305758	283501	21324	1608
SJ050354	1.86313	0.001637	3338209	3272507	2.17152	307942	285959	22958	1334
SJ050355	1.89137	0.001224	3325286	3262124	2.17243	305694	284516	17887	2758
SJ050356	1.90651	0.001667	3341393	3278750	2.16895	307989	286445	18078	1110
SJ050357	1.89266	0.001717	3329649	3267542	2.16677	306909	285473	17673	1537
SJ050358	1.80369	0.001817	3295156	3233478	2.16852	305223	283144	15436	806
SJ050388	1.86035	0.001296	3327256	3264096	2.16862	305869	284951	283	1505
SJ050389	1.88064	0.001344	3329451	3266417	2.16817	306361	285197	18047	1304
SJ050390	1.8648	0.001429	3331884	3268069	2.16872	307084	285650	17155	1316
SJ050391	1.93323	0.001729	3343673	3281236	2.17244	309363	287811	17309	1299
SJ050392	1.88744	0.001307	3329921	3266473	2.16728	306407	285422	17795	1452
SJ050393	1.76707	0.001384	3302649	3241001	2.16801	303717	283236	15997	1126
SJ050394	1.72527	0.001422	3291634	3230208	2.17233	302554	281912	15516	1232
SJ050395	1.7539	0.001298	3294287	3232276	2.1682	303988	282920	16319	1159
SJ050396	1.87068	0.00113	3330960	3266406	2.16853	306532	285132	199	1634
SJ050397	1.86489	0.00128	3323698	3262528	2.16904	306155	285105	3559	1374
SJ050398	1.73232	0.001286	3319843	3258229	2.16933	306030	284761	15418	1272
SJ050399	1.84832	0.001213	3330088	3269478	2.16705	305997	285652	14932	1548
SJ050400	1.90835	0.001381	3376370	3311656	2.1706	310382	288704	21418	1564
SJ050401	1.85534	0.001325	3324130	3261653	2.17281	306347	284727	16797	1129
SJ050402	1.76861	0.001241	3291850	3231978	2.16912	303335	283031	13709	1607
SJ050403	1.8152	0.001349	3325112	3263274	2.16903	305685	284921	15569	1145
SJ050404	1.91952	0.001293	3357388	3288874	2.1692	309526	287523	17437	1125
SJ050405	1.73925	0.001267	3291886	3231069	2.17232	303633	282943	15997	1274
SJ050406	1.77384	0.001255	3366849	3268364	2.16617	310278	286990	56161	1407
SJ050407	1.84032	0.001203	3307956	3245985	2.17477	304762	284384	16642	1826
SJ050408	1.87314	0.001304	3362678	3295642	2.16844	309371	287692	25094	1560
SJ050409	1.82182	0.00127	3312716	3252007	2.16966	305034	284235	16434	1640
SJ050410	1.80556	0.001277	3309874	3246017	2.1729	305190	284056	18730	1679
SJ050411	1.8701	0.001175	3336981	3275616	2.17339	307414	286714	16501	2147
SJ050412	1.75849	0.001321	3284357	3223259	2.17041	302691	282244	15902	1512
SJ050413	1.74878	0.0012	3292617	3229897	2.1668	303459	282648	16275	2076
SJ050414	1.78562	0.001313	3340828	3269521	2.16856	307401	285955	26936	1426
SJ050415	1.77442	0.001166	3304593	3244685	2.17063	304471	283786	15761	1642
SJ050416	1.85323	0.001246	3328096	3265128	2.16907	306743	285415	8741	1544
SJ050417	1.87414	0.001289	3316081	3255149	2.17046	305798	284886	3547	1351
SJ050418	1.77204	0.001254	3289571	3230530	2.17065	303653	283021	15307	1635
SJ050419	1.87761	0.001308	3324950	3264206	2.16814	306219	285372	15107	1479
SJ050996	1.77034	0.001296	3305279	3243617	2.16855	303720	283212	15545	1138
SJ050997	1.74433	0.001216	3284203	3223453	2.16915	301579	281086	14620	1278
SJ050998	1.85878	0.001274	3320356	3259136	2.16498	305999	285200	17096	1288
SJ050999	1.8161	0.001351	3320551	3256620	2.16708	305506	284376	16358	1165
SJ051000	1.85344	0.001303	3317236	3254228	2.1693	304777	283779	16242	1379
SJ051001	1.74239	0.001236	3301439	3242074	2.16988	304271	283708	15170	1151
SJ051002	1.78231	0.001408	3312429	3248853	2.17127	304843	283397	17084	1168
SJ051003	1.87788	0.001297	3380326	3305788	2.16751	310662	288478	30929	1060
SJ051004	1.77294	0.001412	3302495	3240486	2.16796	305125	284081	17649	932
SJ051005	1.86307	0.001273	3319363	3255605	2.1691	305802	284771	17898	1303
SJ051006	1.7528	0.001191	3283810	3222920	2.17347	301992	281438	3546	1344
SJ051007	1.82537	0.001219	3369017	3301844	2.16866	309787	288190	25543	1339
SJ051008	1.85755	0.001326	3312323	3249899	2.17123	304604	284068	17063	1178
SJ051009	1.74972	0.001193	3314818	3241955	2.17224	305325	283493	18853	1134
SJ051010	1.77074	0.001359	3364490	3260436	2.16687	310131	285913	61929	1393
SJ051011	1.77005	0.001324	3298585	3235411	2.17315	303866	283225	17778	1282
SJ055231	1.72616	0.001334	3289986	3229402	2.17115	302933	282457	15825	1117
SJ055232	1.83404	0.001227	3314620	3251013	2.17083	304792	283975	16789	1003
SJ055233	1.81513	0.001304	3312077	3251285	2.16859	306531	284556	15980	1443
SJ055234	1.84739	0.001375	3349207	3274933	2.17389	308028	285936	20647	1005
SJ055235	1.78737	0.00124	3324576	3252091	2.16896	305247	283854	28720	1232
SJ055236	1.89736	0.001296	3399138	3329608	2.16816	313117	291102	28716	1441
SJ055237	1.87479	0.00119	3370202	3305723	2.16988	309657	288544	23432	1448
SJ055238	1.86905	0.001248	3318243	3253756	2.16673	304981	283762	18115	1167
SJ055240	1.77521	0.001309	3301869	3240279	2.17144	304079	283138	16218	996
SJ055241	1.85139	0.001208	3329817	3268232	2.17059	306709	285805	15924	982
SJ055242	1.82641	0.001297	3328369	3260345	2.17049	306573	285161	23330	1338
SJ055243	1.72431	0.001271	3281044	3220709	2.1687	301470	281044	15251	1063
SJ055244	2.2648	0.001548	4055051	3951957	2.16699	378408	341286	54765	1077
SJ055245	1.76372	0.001364	3305777	3243895	2.17155	304445	283469	5857	1118
SJ055246	1.96654	0.001281	3398718	3333364	2.16952	312380	291375	24779	1019
SJ055247	1.92461	0.001048	3380437	3311307	2.16843	310663	288784	28192	1197
SJ055248	1.79881	0.001331	3337311	3263907	2.17137	306667	284590	29464	1060
SJ055249	1.80786	0.001283	3341178	3269896	2.16591	306831	285401	25707	1329
SJ055250	1.76881	0.001279	3309807	3248869	2.16996	305109	284210	15682	1066
SJ055251	1.88853	0.001244	3385440	3316731	2.1722	311700	289523	28823	1398
SJ055252	1.95452	0.001226	3418024	3349756	2.17072	313967	291541	29306	1172
SJ055253	1.80893	0.001309	3340999	3273681	2.17295	308303	286252	24851	1187
SJ055254	2.02077	0.001347	3483538	3416916	2.17037	320188	296966	34347	1322
SJ055255	1.6912	0.001193	3348587	3269110	2.16826	307333	285293	39223	1906
SJ055256	1.99791	0.001346	3444473	3377392	2.17072	318397	294994	32759	923
SJ055257	1.89651	0.001264	3386953	3317133	2.16875	312334	289775	26485	1197
SJ055258	1.88068	0.001253	3334843	3273065	2.16944	306281	285353	16097	1123
SJ055259	1.79028	0.001328	3299611	3238939	2.17019	303249	282589	15396	1356
SJ055260	1.77827	0.001216	3269986	3208619	2.17037	302105	280875	16001	1497
SJ055261	1.87223	0.001286	3345234	3280651	2.16939	307572	286123	16372	1061
SJ055262	1.90985	0.001193	3387784	3320296	2.17266	310940	289831	26721	1478
SJ055263	1.87236	0.001244	3400090	3295709	2.16872	313570	289191	63278	858
SJ055264	1.95577	0.00121	3387874	3319199	2.17085	312442	290321	28030	1478
SJ055265	1.74884	0.001271	3292357	3229270	2.17302	303781	282309	17323	1072
SJ055266	1.8366	0.001279	3363556	3302408	2.1711	310795	288595	23939	1773
SJ055267	1.74283	0.001255	3297107	3236596	2.16899	303587	282712	15711	1027
SJ055268	1.80932	0.001259	3327736	3265844	2.16915	305574	284529	17999	942
SJ055269	1.72621	0.0012	3300767	3239455	2.16989	302986	282263	3828	1004
SJ055270	1.87758	0.001198	3347954	3284284	2.17072	307371	286296	179	1119
SJ057394	1.85735	0.001237	3324285	3261885	2.16898	305664	284997	15993	1370
SJ057395	1.74437	0.001264	3291520	3229410	2.17007	301204	281244	15520	1644
SJ057396	1.87084	0.0013	3313954	3252588	2.16968	305008	284153	16831	1991
SJ057397	1.78001	0.001339	3307845	3247074	2.17015	304018	283447	15551	2308
SJ057398	1.79731	0.001149	3317167	3254773	2.17164	303845	283771	15251	1669
SJ057399	1.82958	0.001199	3309116	3247290	2.17264	305156	284098	16805	1781
SJ057400	1.53969	0.000881	3304935	3243999	2.16669	299313	281123	16364	425
SJ057401	1.92661	0.001131	3337653	3275449	2.17026	306348	285370	15749	2258
SJ057402	1.78545	0.001154	3300110	3239605	2.16795	303157	282607	15312	1555
SJ057403	1.78468	0.001168	3279319	3218373	2.17324	301249	281084	16107	2568
SJ057404	1.70975	0.001072	3286451	3225490	2.16811	299587	280814	15942	1900
SJ057405	1.75623	0.001236	3279520	3218839	2.17245	301213	280983	14615	1841
SJ057406	1.90075	0.001243	3317494	3255747	2.16866	304222	283866	16218	3034
SJ057407	1.88395	0.001229	3346259	3282838	2.16697	306976	286356	19101	1642
SJ057408	1.87452	0.001106	3308817	3249209	2.1685	303158	283229	15593	2991
SJ057409	1.78501	0.001102	3305358	3242962	2.16982	304713	283663	18421	3205
SJ057410	1.82752	0.001129	3348160	3275803	2.17256	306776	285281	28837	3422
SJ057411	1.80107	0.001066	3292276	3231056	2.1718	303157	282338	15940	3038
SJ057412	1.87863	0.001248	3317852	3257188	2.17061	305165	284439	16272	1560
SJ057413	1.82764	0.001452	3301432	3241703	2.17221	304246	283692	14651	1659
SJ057414	1.85528	0.001408	3312387	3248924	2.17331	304444	283965	18458	2257
SJ057415	1.87956	0.001218	3317974	3255443	2.16988	304898	284263	16224	1719
SJ057416	1.87691	0.001454	3319681	3257923	2.17183	305307	284595	15801	2158
SJ057417	1.82377	0.001253	3315951	3252800	2.1715	305970	284435	18154	3194
SJ057418	1.8647	0.000891	3318913	3257323	2.17059	303903	284198	16465	8733
SJ057419	1.82269	0.001185	3369091	3300578	2.16754	309585	288463	30316	1947
SJ057420	1.82458	0.001241	3324166	3260315	2.17215	305837	284834	17703	1073
SJ057421	1.84056	0.001432	3318584	3246120	2.17376	305710	284231	28808	2065
SJ057422	1.89091	0.001583	3326407	3268146	2.16961	306125	285939	13320	4548
SJ057423	1.78819	0.001387	3297447	3234018	2.17132	302100	281976	18602	3094
SJ057424	1.8573	0.001316	3318497	3255595	2.17371	305005	284228	16496	1261
SJ057425	1.86533	0.001074	3336505	3273302	2.16952	304938	285463	17736	2360
SJ057426	1.82929	0.001216	3303230	3240394	2.17099	304286	283293	193	3698
SJ057427	1.83727	0.001176	3313098	3251129	2.17185	303527	283304	16564	2202
SJ057428	1.76727	0.001279	3295470	3233786	2.16997	302931	282106	15755	2335
SJ057429	1.87895	0.001211	3308318	3246776	2.17198	303529	283191	3834	2270
SJ057430	1.77566	0.001367	3279672	3217347	2.17068	301633	281549	16975	1717
SJ057431	1.69605	0.001186	3269792	3210630	2.17155	301699	281235	14631	778
SJ057432	1.83653	0.001181	3355963	3282739	2.16857	307890	286344	30051	1912
SJ057433	2.26788	0.001335	3920833	3828342	2.1665	365118	331736	97510	3605
SJ057434	1.83817	0.001384	3336959	3263949	2.16959	307890	285416	30310	1691
SJ057435	1.83181	0.001466	3299249	3240898	2.17184	303129	282928	13998	6488
SJ057436	1.783	0.001241	3297867	3237469	2.17039	303314	282514	15636	2205
SJ057437	2.03863	0.001151	3454748	3387488	2.17394	317798	294731	33694	3264
SJ057438	1.8099	0.001284	3342339	3272029	2.17119	307296	285673	25681	1617
SJ057439	1.7811	0.001162	3293614	3231179	2.17135	302185	281798	3468	3466
SJ057440	1.90618	0.000978	3424023	3353657	2.16808	314641	292410	30253	9421
SJ057441	2.03248	0.001123	3428368	3358593	2.16868	314189	292579	32251	6219
SJ059850	1.92576	0.001026	3336450	3274321	2.16995	307379	286738	16182	3587
SJ059852	1.97628	0.001377	3405323	3310416	2.16545	314896	290452	53160	1997
SJ059853	1.98738	0.001294	3411957	3341973	2.16648	315650	292976	44036	2187
SJ059854	1.8246	0.001282	3300404	3238692	2.17071	305403	283845	15796	2045
SJ059855	1.81428	0.00125	3292965	3232658	2.16975	303729	282791	12001	1977
SJ059856	1.7777	0.001361	3294096	3233167	2.16678	303921	282879	16302	1052
SJ059857	1.90757	0.001187	3325017	3262434	2.17023	306920	285593	16856	1416
SJ059858	1.83257	0.001124	3323561	3261419	2.16775	305095	284599	15253	4936
SJ059859	1.92088	0.000955	3325754	3263394	2.17241	305298	284777	16289	5732
SJ059860	1.8161	0.001338	3306188	3245079	2.16785	305314	283640	16443	1557
SJ059861	1.79774	0.000981	3298857	3237479	2.16865	303218	283004	15889	4630
SJ059862	1.82184	0.000965	3308001	3248342	2.16925	304412	284134	14440	5626
SJ059863	1.8267	0.001032	3329565	3257704	2.1718	305508	283952	17608	4410
SJ059864	1.84537	0.001193	3305183	3242534	2.17057	305092	283651	16338	1486
SJ059865	1.79876	0.001211	3294374	3233154	2.17302	304174	282879	16670	1440
SJ059866	1.81682	0.001249	3291639	3228896	2.16931	303844	282697	16591	1512
SJ059867	1.79572	0.001239	3303443	3241485	2.169	305181	284091	14858	1612
SJ059868	1.77814	0.001196	3297397	3234766	2.16949	304620	282884	15638	1702
SJ059869	2.10196	0.0014	3568994	3491302	2.16889	331107	304200	53160	1866
SJ059870	1.78972	0.001178	3317961	3246668	2.16611	306532	283966	26615	1330
SJ059871	1.8274	0.001199	3314043	3252767	2.17139	305995	284580	17361	1162
SJ059872	1.80292	0.001252	3309334	3247995	2.16994	305962	284303	16344	1306
SJ059873	1.93064	0.001144	3402285	3333367	2.16878	313688	290849	25699	1966
SJ059874	1.81463	0.002038	3329549	3275225	2.16809	306394	285588	13887	2449
SJ059875	1.79617	0.001406	3293830	3232963	2.17107	304343	282779	15130	1353
SJ059876	1.89038	0.001076	3311460	3250232	2.17115	305060	284077	15632	3083
SJ059877	1.88975	0.000819	3315219	3254439	2.17053	304869	284650	15500	7289
SJ059878	1.82752	0.00142	3315892	3254153	2.16887	307282	285313	15535	1260
SJ059879	2.15059	0.001294	3616424	3536276	2.16747	336623	308871	54192	2265
SJ059880	1.82739	0.001216	3269463	3208761	2.16617	302630	281307	15665	1960
SJ059881	1.8342	0.000979	3298761	3237342	2.17035	304231	283530	15784	4687
SJ059882	1.8079	0.00111	3279476	3219960	2.17131	302362	281984	15391	3761
SJ059883	1.94391	0.001119	3382861	3306189	2.16993	311028	288688	20516	3757
SJ059884	1.88226	0.001252	3322671	3260435	2.17199	306460	285319	16797	2119
SJ059885	1.75608	0.001327	3274884	3210482	2.16991	302872	281152	4838	1721
SJ059886	1.9238	0.00119	3330031	3268297	2.16646	307145	285591	16119	2027
SJ059887	1.9196	0.001008	3308417	3247258	2.17172	305102	284138	16023	4143
SJ059888	1.89279	0.0013	3313552	3251155	2.17019	307068	285341	16993	1767
SJ059889	1.90185	0.000945	3319248	3258434	2.1691	305033	284748	16007	5654
SJ060526	1.82338	0.001301	3309053	3248724	2.16882	304752	284042	15480	1415
SJ060527	1.86894	0.001292	3356652	3290009	2.17506	310486	288315	25300	2043
SJ060528	1.93721	0.001317	3370626	3297533	2.16877	311615	289016	20986	1917
SJ060529	1.88058	0.001523	3315701	3252566	2.16897	306370	284889	17205	1778
SJ060530	1.86194	0.001444	3329807	3265271	2.16892	306586	285127	18934	1972
SJ060531	1.79163	0.001438	3288695	3228035	2.16876	303515	282483	15817	1810
SJ060532	1.99429	0.001246	3411986	3343773	2.17231	314551	292184	27725	1465
SJ060533	1.89283	0.001196	3333605	3271771	2.16783	308642	286637	17565	1398
SJ060534	1.8172	0.001396	3311713	3244455	2.16895	305289	283431	23327	1251
SJ060535	1.90046	0.001281	3317018	3254902	2.16932	305863	284915	17363	1292
SJ060536	1.84413	0.001338	3382997	3314461	2.17277	312754	290141	27243	1407
SJ060537	1.88253	0.001244	3333775	3274785	2.17013	306431	285602	15744	1526
SJ060538	1.85504	0.001255	3346276	3276615	2.16989	308427	286170	25460	1342
SJ060539	1.87552	0.001265	3322254	3259082	2.16679	306243	284962	16320	1375
SJ060540	1.86178	0.001219	3322364	3260940	2.17059	306081	285186	16786	1368
SJ060554	1.62627	0.001535	3318907	3250416	2.16785	306949	285710	34351	1545
SJ060555	1.88371	0.001323	3318760	3256900	2.16883	305750	284748	16347	1152
SJ060556	1.72761	0.00148	3298361	3237625	2.17133	303064	282658	14711	1104
SJ060557	1.79791	0.00142	3285331	3226274	2.16559	303732	283363	14431	1641
SJ060558	1.79874	0.00139	3314198	3252181	2.17205	304623	283921	16042	1844
SJ060559	2.33705	0.001581	3769781	3684433	2.16753	349729	320201	70101	1142
SJ060560	1.7763	0.001465	3306586	3246032	2.17116	303778	283438	16148	1208
SJ060561	1.79629	0.001414	3346343	3272526	2.16875	307610	285638	20135	1600
SJ060562	1.85915	0.001429	3338033	3276691	2.16881	307126	286552	16547	1436
SJ060563	1.88284	0.001306	3336316	3274792	2.17064	306055	285763	16002	1336
SJ060564	1.79636	0.001373	3328743	3256736	2.17026	306728	285137	28333	1370
SJ060565	1.88633	0.001396	3309357	3247692	2.16879	304903	284180	16719	1192
SJ060566	1.88468	0.001352	3330751	3269385	2.16974	307013	285719	16229	1258
SJ060567	1.7844	0.001482	3332686	3261304	2.17234	307398	285470	27699	1230
SJ060568	1.89977	0.001351	3361233	3285889	2.16946	309611	287149	31444	1346
SJ060569	1.8009	0.001377	3297630	3235252	2.16983	303993	282993	16412	1445
SJ060570	1.88911	0.001429	3326023	3264111	2.16821	306865	285555	16527	1374
SJ060571	1.87714	0.001369	3339385	3276589	2.16713	307474	286240	16100	1069
SJ060572	1.75454	0.001439	3303507	3236226	2.17162	304703	283409	17693	1446
SJ060573	1.8463	0.001473	3350652	3263359	2.16939	308646	285804	27107	1787
SJ060574	1.90513	0.00135	3388282	3264471	2.17074	309625	284962	52571	1259
SJ060575	1.90749	0.001326	3392079	3276337	2.17009	310547	286571	46303	1280
SJ060576	1.78919	0.001395	3315331	3229796	2.17129	305203	283111	25533	1207
SJ060577	1.78843	0.00138	3309417	3233082	2.17141	304583	282606	19750	1246
SJ060578	1.8515	0.00137	3324347	3261026	2.16968	306695	285818	16096	1307
SJ060579	1.89285	0.00135	3349895	3284693	2.16821	308877	287337	16673	1357
SJ060580	1.76361	0.001484	3305014	3240580	2.16847	305500	284173	19619	1407
SJ060581	1.79246	0.001539	3308939	3247110	2.1702	305581	284489	16613	1286
SJ060582	1.77761	0.001366	3350091	3276449	2.17034	308165	286285	19864	2356
SJ060583	2.05871	0.001268	3458187	3381222	2.16565	316830	294562	40431	2775
SJ060584	1.7995	0.001305	3335092	3273535	2.16955	304777	284722	16271	1984
SJ060585	1.81385	0.001316	3321399	3258395	2.16912	304971	284199	17492	2394
SJ060586	1.66433	0.001359	3349798	3281329	2.16639	309092	287737	35113	1944
SJ060587	1.71164	0.001363	3282748	3222718	2.16935	300417	280308	15075	2258
SJ060588	1.93081	0.00142	3426620	3356552	2.16725	314787	292865	32649	2419
SJ060589	1.76192	0.001287	3310639	3249352	2.16969	304035	283708	15184	2119
SJ060590	1.88068	0.00118	3377485	3309601	2.17188	308942	287715	25161	2228
SJ060591	1.86636	0.001183	3379142	3311096	2.16972	310321	288391	26456	2318
SJ060592	1.92405	0.001107	3385098	3314594	2.16999	310653	288953	27038	2772
SJ060593	2.36046	0.001428	4040762	3939900	2.16752	376015	341330	115973	2851
SJ060594	1.83892	0.00122	3367014	3300208	2.16724	308282	287398	28843	2607
SJ060595	1.81425	0.001167	3312860	3251979	2.17075	302582	282591	16130	2029
SJ060596	1.73837	0.001188	3288749	3227766	2.16861	301514	281309	15628	2323
SJ060597	1.83356	0.001254	3328308	3266850	2.17113	305958	285226	16746	1645
SJ060598	1.56339	0.001351	3325145	3255629	2.16589	307287	286607	76413	2007
SJ060599	1.84114	0.001158	3320412	3258951	2.17253	303834	283838	16343	2952
SJ060600	1.72938	0.001244	3284180	3222944	2.17443	302023	281476	16834	2312
SJ060601	1.85177	0.001223	3327359	3264427	2.16921	305696	285155	17557	2722
SJ060602	1.84011	0.001165	3315228	3252814	2.16983	303842	283513	8523	3445
SJ060603	1.74353	0.001165	3294931	3231747	2.17134	302525	282315	16281	3296
SJ060604	1.73794	0.001187	3280435	3220503	2.17142	300472	280783	15147	3681
SJ060605	1.74002	0.001263	3292892	3231819	2.17062	301611	281352	15393	2330
SJ060606	1.80081	0.001203	3313884	3249549	2.16833	303221	282575	16007	2701
SJ060607	1.83117	0.001248	3330798	3265506	2.17077	305327	284600	17716	3282
SJ060608	1.73724	0.001256	3293386	3232744	2.17184	301148	281341	15978	3143
SJ060609	1.84556	0.001403	3316796	3255688	2.16933	303785	283917	16788	2395
SJ060610	1.86455	0.001348	3328030	3265042	2.17128	304964	284209	7499	1996
SJ060611	1.50071	0.001444	3302394	3232171	2.16573	304365	284199	72871	2161
SJ060612	1.75424	0.001276	3291761	3230227	2.16923	301895	281761	8327	2394
SJ060613	1.76764	0.001167	3297987	3233996	2.17135	301995	281605	17836	2727
SJ060614	1.8246	0.00124	3319507	3257727	2.16888	304217	283929	16234	1999
SJ060615	1.77895	0.001145	3304412	3242951	2.17052	303433	283261	8128	2463
SJ060616	1.85639	0.001174	3315316	3253734	2.17143	304591	284203	15938	2331
SJ060617	1.75378	0.001141	3288248	3226265	2.16756	299710	280019	16164	2722
SJ060618	1.75695	0.001224	3362975	3295759	2.16879	308297	287678	29455	3101
SJ060619	1.76691	0.001188	3293141	3231588	2.17283	301980	281680	16069	1595
SJ060620	1.88034	0.001143	3338580	3270888	2.17	306282	285480	22307	2299
SJ060621	1.83028	0.001178	3327039	3265129	2.17015	305306	284953	16125	2028
SJ060622	1.84666	0.001155	3317766	3257331	2.16901	304161	284283	15677	1932
SJ060623	1.74626	0.001253	3307793	3243914	2.1698	302881	282622	17910	2276
SJ060624	1.77153	0.001241	3294026	3232439	2.17072	302837	282017	15994	2235
SJ060625	1.84137	0.001184	3347020	3282256	2.1726	308062	286885	22934	1581
SJ060626	1.72763	0.001215	3288069	3228675	2.16989	301625	281660	14395	1823
SJ060627	1.81002	0.001182	3314036	3251411	2.16904	304132	283694	17846	2097
SJ060628	1.764	0.001266	3319743	3246641	2.17072	304982	283310	28925	2799
SJ060629	1.80523	0.00128	3311636	3250858	2.17322	303610	283255	15826	2213
SJ062851	1.75897	0.001	3334901	3270798	2.17075	302296	282961	17626	626
SJ062852	1.74344	0.000972	3317775	3257594	2.1707	301307	282421	15215	659
SJ062853	2.19461	0.001137	3895712	3748532	2.16748	358166	322201	108849	739
SJ062854	1.77264	0.00099	3360560	3293471	2.1674	304341	284846	23964	609
SJ062855	2.18303	0.001224	4040646	3895650	2.16956	372816	333393	119338	676
SJ062856	1.75777	0.000964	3381882	3305732	2.1704	307396	285937	27322	694
SJ062857	1.97764	0.001071	3637752	3522975	2.17063	332879	304492	84187	751
SJ062858	2.05615	0.001063	3601131	3510829	2.16943	328648	303685	69438	714
SJ062859	1.81232	0.001031	3387581	3314267	2.17198	308605	286929	32634	673
SJ062860	2.13467	0.001111	3766760	3645328	2.17195	343436	312281	89615	690
SJ062861	2.17043	0.00113	3809130	3660933	2.16817	349489	313917	95621	719
SJ062862	1.727	0.001013	3298311	3237111	2.16855	299654	280422	14539	639
SJ062863	2.00873	0.001094	3647479	3543389	2.16981	334019	306615	81153	688
SJ062864	1.68646	0.000994	3296942	3234716	2.16999	299200	279866	15924	645
SJ062865	1.71957	0.001051	3306267	3244595	2.17044	298733	279596	8338	519
SJ062866	2.13709	0.001148	3857541	3712785	2.16953	354431	319069	100237	720
SJ062867	2.04245	0.001057	3586653	3475682	2.1644	327598	300880	72590	645
SJ062868	1.69899	0.001089	3292265	3233711	2.17223	299905	280700	14589	682
SJ062869	2.11193	0.001113	3758781	3608457	2.16647	344784	310801	101303	730
SJ062870	1.76405	0.00101	3308056	3246339	2.17204	299378	280669	15803	534
SJ062871	2.05313	0.001121	3652173	3532474	2.17015	333958	304707	79341	732
SJ062872	1.69606	0.000971	3334302	3264614	2.17026	302476	282271	19206	639
SJ062873	2.06969	0.001029	3578985	3504880	2.16995	325593	302739	43476	643
SJ062874	1.78421	0.001066	3330967	3268786	2.16769	302298	282902	17024	675
SJ062875	1.8491	0.000979	3418159	3351945	2.16707	309958	290157	47028	614
SJ062876	1.77635	0.001032	3308941	3247682	2.16675	299971	280781	16650	583
SJ062877	2.26887	0.001114	3808014	3722434	2.16905	349297	320829	72264	721
SJ062878	1.77885	0.001019	3321924	3261468	2.16997	301823	282721	17033	651
SJ062879	1.71973	0.001064	3295278	3235112	2.16994	299277	279626	15973	623
SJ062880	2.30683	0.001092	3811744	3683305	2.16736	350505	317600	85597	737
SJ062881	1.74438	0.001051	3317445	3255844	2.16946	301242	281902	17053	572
SJ062882	1.66581	0.001057	3291518	3230791	2.16904	298918	279491	15812	639
SJ062883	1.77177	0.001085	3336457	3273062	2.1716	303612	283833	17602	692
SJ062884	1.87005	0.001039	3399867	3330005	2.16925	308236	288020	32137	596
SJ062885	1.68082	0.000976	3299917	3239349	2.17289	299074	280381	15495	628
SJ062886	1.67249	0.000983	3296200	3235098	2.17181	299469	280373	16325	666
SJ062887	1.70655	0.001066	3325350	3254077	2.17021	302074	281700	29574	625
SJ062888	2.08878	0.001257	4145142	3895130	2.17126	382343	330271	171438	713
SJ062889	1.62466	0.001071	3353847	3254497	2.16695	304148	282092	57090	598
SJ062890	1.67911	0.001016	3303435	3242060	2.16913	299205	280216	17603	609
SJ062891	1.63844	0.000902	3282143	3222351	2.17118	297309	278385	14974	555
SJ062892	2.06781	0.001206	3988758	3891435	2.17273	366559	333124	110327	639
SJ062893	1.69121	0.001016	3284206	3223466	2.16928	297686	278590	15281	599
SJ062894	1.62837	0.001017	3280948	3221253	2.17053	298184	279259	14990	675
SJ062895	1.70189	0.000931	3315451	3254764	2.17148	299516	280723	8435	531
SJ062896	1.76156	0.000988	3353348	3288646	2.17073	303594	284075	21016	602
SJ062897	1.66023	0.000962	3297904	3237449	2.17062	299861	281002	16136	649
SJ062898	1.67604	0.000931	3298811	3236456	2.16769	299394	280272	17843	643
SJ064178	1.82436	0.000982	3412927	3344304	2.1665	312029	290437	29052	770
SJ064179	1.66807	0.000984	3289307	3226979	2.16997	300520	280801	18180	761
SJ064180	1.67775	0.001033	3329082	3260051	2.1703	304109	284114	25030	714
SJ064181	1.77042	0.000961	3372245	3291766	2.17046	307709	285954	37511	757
SJ064182	1.67757	0.00102	3312978	3250643	2.17087	302646	282611	18873	663
SJ064183	1.69687	0.00104	3306220	3248037	2.17028	301345	282209	13611	752
SJ064184	1.75314	0.000982	3307489	3246817	2.16801	300848	281753	189	695
SJ064185	1.70985	0.000873	3304680	3244391	2.16901	302194	282781	1870	1017
SJ064186	1.61734	0.000947	3283870	3223860	2.17132	300056	280775	14694	608
SJ064187	1.67691	0.001002	3301936	3240164	2.17264	301900	282197	16955	704
SJ064188	1.72256	0.001009	3369601	3298548	2.16726	307180	286475	30931	713
SJ064189	1.68549	0.000978	3312948	3249404	2.16892	302649	282491	15689	659
SJ064190	1.76754	0.00098	3319922	3258094	2.1655	303041	283607	2263	748
SJ064191	1.66048	0.00095	3290560	3230519	2.16661	299948	280903	15273	709
SJ064192	1.47598	0.00108	3286095	3220025	2.16618	300942	281273	32074	634
SJ064193	1.78173	0.00093	3320244	3259733	2.1677	302234	282974	2303	718
SJ064194	1.66647	0.000978	3293301	3230926	2.16648	300838	281087	15989	724
SJ064195	1.6621	0.000949	3279551	3218981	2.17215	299097	279626	16229	745
SJ064196	1.68117	0.001004	3301709	3239998	2.1722	300957	281240	17636	633
SJ064197	1.69456	0.00094	3327576	3262160	2.16901	302763	283088	21449	668
SJ064198	1.75223	0.000954	3326111	3264502	2.17197	302981	283305	16320	667
SJ064199	1.76008	0.000941	3328767	3267644	2.16851	302922	283562	16536	698
SJ064200	1.94831	0.000987	3515834	3442856	2.16853	322620	299069	39759	777
SJ064201	1.69565	0.000966	3320685	3254015	2.17201	303398	283286	22689	689
SJ064202	1.67289	0.001012	3289325	3231867	2.17384	299934	280709	15283	691
SJ064203	1.77355	0.00096	3356381	3283644	2.16661	306285	285415	18939	634
SJ064204	1.73057	0.000979	3312390	3251386	2.16823	302381	282398	16714	682
SJ064205	1.66668	0.000933	3286500	3227023	2.17015	299710	280815	14683	737
SJ064206	1.81941	0.001026	3361558	3297144	2.16723	306415	286397	21043	727
SJ064207	1.76784	0.00107	3345784	3276624	2.1675	304210	283908	21244	679
SJ064208	2.3186	0.001064	3899719	3763997	2.16732	359245	324320	99563	819
SJ064209	2.00753	0.001223	4134358	3978565	2.16694	384282	340309	136449	813
SJ064210	2.15812	0.001066	3834518	3706004	2.16829	353521	319560	93967	796
SJ064211	1.74336	0.000993	3324106	3259885	2.16924	302569	282828	19852	668
SJ064212	1.66937	0.000972	3282349	3222921	2.17335	299230	280058	15178	660
SJ064213	1.75972	0.000983	3346551	3282118	2.16859	305182	285140	17483	664
SJ064214	1.66452	0.000964	3285875	3226522	2.16961	299849	280545	15470	649
SJ064215	2.22082	0.001028	3736167	3629346	2.17136	342005	313193	86724	623
SJ064216	1.68786	0.000999	3292559	3233294	2.17013	300742	281096	15904	666
SJ064217	1.84072	0.001053	3421874	3351708	2.16807	312357	291103	28902	724
SJ064218	1.76113	0.000975	3365493	3295135	2.1705	308417	286925	27475	711
SJ064219	2.25151	0.001105	3785108	3634173	2.16913	348474	313733	99260	766
SJ064220	1.76027	0.000995	3335437	3273938	2.17143	304032	284122	18049	654
SJ064221	2.34506	0.001066	3965101	3801140	2.16523	365667	325653	123248	812
SJ064222	2.05042	0.001041	3578203	3482331	2.1649	327404	302390	73163	838
SJ064223	2.181	0.00115	4082218	3936247	2.16784	379597	338341	121641	849
SJ064224	2.26421	0.001068	3820425	3681806	2.16514	351626	317882	103405	714
SJ064225	1.67904	0.00106	3274488	3214558	2.17291	298333	279157	14920	784
SJ064226	1.80413	0.000966	3365484	3294643	2.1714	306846	286453	27886	749
SJ064227	2.11648	0.001051	3740934	3580648	2.16834	343090	307432	89727	591
SJ064228	1.38285	0.001054	3249031	3183893	2.1653	297715	278009	32052	696
SJ064229	1.76683	0.001013	3401066	3335127	2.16642	310776	289385	29379	784
SJ064230	2.27082	0.001025	3841855	3691764	2.17059	354311	319029	107888	783
SJ064231	1.76411	0.001027	3331802	3271381	2.16991	303156	283574	14878	748
SJ064232	1.64727	0.000964	3284144	3224032	2.17123	299142	279721	15272	783
SJ064233	1.74318	0.000975	3376694	3309209	2.16715	307788	287522	29760	694
SJ064234	1.67097	0.00098	3308972	3247101	2.17079	302201	282135	16533	625
SJ064235	1.7613	0.000974	3317259	3257009	2.17171	302706	283187	16764	782
SJ064236	1.68419	0.001025	3292953	3233775	2.16782	300636	281423	195	703
SJ064237	2.17211	0.001115	3745338	3620051	2.1678	343872	313340	90926	711
SJ064238	1.67845	0.001024	3297346	3237410	2.17209	300736	281257	15115	623
SJ064239	1.85089	0.000952	3394103	3326535	2.16613	309531	288934	24745	678
SJ064240	1.64004	0.000973	3275708	3215685	2.16782	298847	279551	16000	726
SJ064241	1.99683	0.001011	3627547	3523070	2.16811	332460	304917	70847	764
SJ064242	1.68043	0.001022	3307768	3242103	2.17084	301085	281252	21438	688
SJ064243	1.65401	0.00101	3284618	3222562	2.17179	298791	279374	14680	618
SJ064244	1.75357	0.000997	3313386	3250794	2.16913	301728	281793	17032	611
SJ064245	1.74463	0.000944	3379967	3313956	2.16221	308870	288151	29067	876
SJ064246	1.64802	0.001032	3280172	3220662	2.17115	299581	280136	3109	732
SJ064247	1.83216	0.000915	3408829	3339890	2.16943	310065	289788	25939	725
SJ064248	2.44602	0.001167	4058147	3863501	2.16798	374649	331100	137675	666
SJ064249	1.72792	0.001047	3324758	3260115	2.17193	303262	283431	16394	759
SJ064250	1.71247	0.00108	3399690	3329340	2.16769	310475	289879	35212	704
SJ064251	1.6608	0.000946	3289382	3229418	2.17166	300134	280595	14305	709
SJ064252	1.66168	0.000971	3297600	3236826	2.17097	299768	280031	15713	674
SJ064253	1.75389	0.000992	3330773	3269270	2.17046	303379	283522	15976	668
SJ064254	1.75962	0.001037	3310050	3248883	2.17115	300941	281812	16934	701
SJ064255	1.73979	0.001003	3316987	3254969	2.17287	302374	282942	17173	630
SJ064256	1.71	0.000983	3316243	3255149	2.17019	301949	282268	16161	670
SJ064257	1.61574	0.000992	3276954	3217721	2.16982	297931	278955	14429	706
SJ064258	1.75367	0.000952	3320436	3258916	2.17012	303158	283641	17542	710
SJ064259	1.64844	0.000964	3292947	3231522	2.17123	299354	279667	16526	633
SJ064260	1.75331	0.000968	3342977	3281565	2.17021	304975	285289	7234	618
SJ064261	1.6867	0.000959	3305682	3243433	2.17126	301871	281908	17008	670
SJ064262	1.76474	0.000998	3325640	3263915	2.16996	303648	283773	15776	673
SJ064263	1.68663	0.001005	3298787	3237673	2.17168	300709	281325	15131	667
SJ064264	1.7415	0.00102	3342959	3279929	2.16656	305311	285565	20764	694
SJ064265	1.6404	0.000976	3268190	3208813	2.16904	298117	278658	15311	637
SJ064266	1.70009	0.000961	3313413	3251471	2.17012	301649	282189	16575	644
SJ064267	1.75154	0.001007	3324721	3263189	2.17291	303527	283488	16611	718
SJ064268	1.69047	0.001052	3309524	3248211	2.17045	301690	281881	15243	705
SJ064269	1.7477	0.000976	3333835	3271522	2.17143	303470	283760	16813	668
SJ064270	1.64889	0.000968	3276982	3216019	2.16905	299957	280167	15616	606
SJ064271	1.64604	0.000968	3292049	3231334	2.17274	300343	280915	7014	654
SJ064272	1.63302	0.000986	3305172	3242461	2.17212	301424	281420	16004	635
SJ064273	1.75166	0.00106	3331948	3270782	2.172	303847	283947	16095	661
SJ064274	1.70077	0.000943	3334849	3262347	2.17317	304409	283670	18596	747
SJ064275	1.66985	0.001004	3326059	3261659	2.16828	304235	284002	17848	682
SJ064276	1.67086	0.000965	3313219	3252309	2.17028	301686	281920	16175	695
SJ064277	1.68459	0.000965	3295201	3233921	2.17126	299999	280519	17283	735
SJ064278	1.73145	0.000994	3315455	3251615	2.16682	302313	282608	19031	645
SJ064279	1.76475	0.00094	3352296	3289372	2.16907	304912	285049	21616	626
SJ064280	2.17576	0.001062	3850354	3764108	2.16751	355777	325386	84971	746
SJ064281	1.75546	0.000955	3334395	3274704	2.17016	304211	284482	16148	682
SJ064282	1.76458	0.000993	3338833	3277453	2.17152	303807	284034	16106	679
SJ064283	1.65683	0.000966	3273635	3211622	2.1711	298768	279329	18243	691
SJ064284	1.87825	0.000971	3420058	3352828	2.16885	312245	291340	31225	681
SJ064285	1.744	0.00099	3304862	3243970	2.16867	301279	281547	15330	659
SJ064286	1.69771	0.000994	3310667	3250188	2.16993	300410	281322	15497	541
SJ064287	1.66603	0.001001	3313114	3246770	2.17241	302121	282229	21829	711
SJ064288	1.73023	0.000952	3318604	3258049	2.17129	301773	282609	16652	617
SJ064289	1.77225	0.001001	3349601	3276566	2.16732	305657	285029	20192	745
SJ066861	1.71263	0.001137	3300729	3237757	2.16866	303737	282971	16552	724
SJ066862	1.86457	0.001194	3364389	3299211	2.16965	309711	288171	20813	798
SJ066863	1.73834	0.001157	3302878	3238220	2.17294	304280	283095	18604	657
SJ066864	1.79521	0.00116	3318088	3256903	2.17116	304370	283620	15909	698
SJ066865	1.72305	0.001158	3294267	3233402	2.16989	303589	282954	16294	680
SJ066866	1.69039	0.001127	3290398	3228862	2.16907	302450	281795	15988	691
SJ066867	1.81868	0.001136	3308668	3246614	2.17208	304855	283730	15809	727
SJ066868	1.76747	0.001194	3359900	3285045	2.16779	309415	286691	31748	698
SJ066869	1.71505	0.001209	3301433	3237149	2.17037	303359	282578	18153	653
SJ066870	1.82088	0.00111	3320796	3259355	2.16984	305877	284930	17192	804
SJ066871	2.13402	0.0014	4002571	3908603	2.17127	375104	339028	108458	826
SJ066872	1.86333	0.001167	3354279	3287379	2.1688	309270	287740	21827	705
SJ066873	1.80741	0.001173	3318358	3256688	2.16775	305262	284026	16453	687
SJ066874	1.73968	0.001203	3315311	3251671	2.17092	305331	283834	15980	711
SJ066875	1.73824	0.001184	3302558	3240499	2.17377	304618	283708	17410	753
SJ066876	1.83642	0.001189	3332537	3272007	2.16855	306404	285609	16487	726
SJ066877	1.74639	0.001158	3307858	3247478	2.17061	305241	284143	16702	649
SJ066878	1.76056	0.001214	3322102	3256767	2.16955	306414	285092	21194	747
SJ066879	1.8431	0.00118	3343464	3281724	2.17048	307166	286056	17680	746
SJ066880	1.72686	0.00115	3297416	3235531	2.16778	303513	282621	15687	725
SJ066881	1.85225	0.001191	3332477	3267918	2.17176	306757	285061	17251	716
SJ066882	2.39053	0.001842	3489723	3422557	2.16918	322932	300468	4720	761
SJ066883	1.71816	0.001157	3294315	3232834	2.17036	303121	282116	13876	742
SJ066884	2.07059	0.001465	4121689	3970246	2.16758	387049	341654	138352	860
SJ066885	1.83538	0.00113	3331772	3268568	2.16958	305769	284602	19256	723
SJ066886	1.72044	0.001114	3295884	3234525	2.17062	302841	282130	278	767
SJ066887	1.72181	0.001111	3284239	3224008	2.16942	301787	281485	4564	694
SJ066888	1.72688	0.001191	3299024	3238091	2.17247	304162	283261	15306	687
SJ066889	1.71667	0.001204	3292840	3231995	2.17137	303785	282806	16373	720
SJ066890	1.72679	0.00114	3301758	3241775	2.17054	304393	283376	235	691
SJ066891	4.5196	0.001323	4225961	4128286	2.16992	385052	356912	17997	684
SJ066892	1.71952	0.001184	3294502	3234497	2.16875	303756	283019	15554	720
SJ066893	1.80769	0.001151	3319032	3258048	2.17206	305328	284917	17351	667
SJ066894	2.32504	0.001368	4008382	3910855	2.16626	374375	338434	109060	837
SJ066895	1.71106	0.001148	3293133	3230821	2.17029	302872	282251	16497	774
SJ066896	1.78042	0.001195	3324335	3257637	2.17009	306026	284559	22175	674
SJ066897	1.74263	0.001168	3312552	3251218	2.1713	304826	284040	15944	721
SJ066898	1.82313	0.001195	3335732	3273499	2.16624	306908	285782	17226	732
SJ066899	1.78711	0.001205	3316188	3254300	2.16969	305155	283966	15084	713
SJ066900	1.95928	0.00123	3514097	3417579	2.16881	324799	298511	60163	739
SJ066901	2.30481	0.001222	3831112	3701950	2.16662	355139	320918	98144	785
SJ066902	2.3441	0.001288	3828367	3689455	2.16602	356873	320821	102611	776
SJ066903	2.19943	0.001238	3782502	3642143	2.16856	349350	314431	88645	807
SJ066904	2.22899	0.001264	3728289	3586274	2.17139	344269	310286	93168	764
SJ066905	1.79683	0.001147	3333651	3268983	2.17121	306623	285173	17552	682
SJ066906	2.36264	0.001304	3906286	3736140	2.1642	362482	322387	119854	789
SJ066907	1.82512	0.001151	3335229	3271976	2.1717	306484	285658	249	724
SJ066908	2.36816	0.00125	3870940	3730209	2.16912	359026	322493	98496	728
SJ066909	1.73573	0.001228	3308163	3247040	2.17152	304813	283850	16503	714
SJ066910	1.80181	0.001151	3319478	3258973	2.16904	304944	283953	14749	735
SJ066911	1.79952	0.001202	3346151	3280239	2.17159	307891	285955	22527	653
SJ066912	2.15568	0.001353	3923715	3754143	2.17073	365800	323987	119549	811
SJ066913	1.80859	0.001235	3397186	3328616	2.16847	313225	291141	30267	694
SJ066914	2.1871	0.001393	3964713	3868410	2.16885	371327	335697	106638	774
SJ066915	1.90942	0.001202	3410663	3346936	2.17247	314636	292033	27916	733
SJ066916	2.17684	0.001399	3942555	3847122	2.1679	367680	332641	102790	855
SJ066917	1.75016	0.001234	3319448	3248258	2.1695	305238	283520	29341	685
SJ066918	1.84389	0.001173	3318868	3256538	2.16986	305507	284561	17235	700
SJ066919	2.27773	0.001384	4063735	3962719	2.16739	379701	342521	50369	817
SJ066920	1.74922	0.001165	3319743	3258606	2.17126	305602	284454	16861	742
SJ066921	1.73499	0.001132	3302654	3240328	2.17315	304728	283480	15467	673
SJ066922	1.80031	0.001218	3316730	3255490	2.16846	305821	284799	16756	648
SJ066923	1.85068	0.001168	3349408	3286307	2.16873	308739	287056	17229	724
SJ066924	1.76698	0.000963	3325209	3264303	2.16951	305903	285044	15729	700
SJ066925	1.74716	0.001179	3315907	3249769	2.17265	305672	284034	23080	694
SJ066926	1.7402	0.00116	3292588	3228549	2.17445	303841	282151	18758	682
SJ066927	2.33174	0.001267	3783979	3660615	2.16971	350190	317112	92531	762
SJ066928	1.75489	0.001202	3293051	3234126	2.17082	302359	281924	14877	690
SJ066930	1.72799	0.00117	3286937	3225401	2.17016	303017	282213	15236	662
SJ066931	1.91964	0.001116	3390170	3324487	2.16709	311443	290738	25480	719
SJ068334	1.79841	0.001073	3329088	3264131	2.1697	305918	284986	19501	758
SJ068335	1.81804	0.001083	3339842	3276436	2.17428	306427	285621	20740	783
SJ068336	1.69937	0.001074	3285323	3221532	2.17051	301689	281215	8640	767
SJ068337	1.8499	0.001137	3327348	3262448	2.17143	305240	284401	9529	740
SJ068338	1.73491	0.00112	3278703	3214711	2.16983	301215	280864	18414	726
SJ068339	1.74275	0.001136	3311165	3249522	2.17107	304283	283496	17783	809
SJ068340	1.74284	0.001073	3305246	3242569	2.16983	303020	282712	17431	711
SJ068341	1.79225	0.001117	3321683	3259241	2.17079	305225	284555	18895	772
SJ068342	1.81257	0.001142	3310919	3248008	2.17333	303681	283641	19276	817
SJ068343	1.55614	0.001237	3337713	3266631	2.1646	308279	287365	77304	846
SJ068344	1.71667	0.001166	3291475	3228239	2.17106	301618	281209	8786	706
SJ068345	2.01471	0.001104	3445590	3373634	2.16878	315951	294370	40634	791
SJ068346	1.72747	0.001165	3292446	3229797	2.17203	302533	281708	17492	785
SJ068347	1.77742	0.001116	3316278	3253637	2.17107	304213	283767	16884	763
SJ068348	1.84637	0.00115	3329307	3266277	2.16661	305128	284722	18363	781
SJ068349	1.80011	0.001149	3310375	3248953	2.16931	303092	282775	17474	802
SJ068353	1.70353	0.001102	3283151	3223162	2.17085	300558	280457	14818	739
SJ068355	1.81554	0.001131	3308390	3247438	2.16777	302939	283076	272	818
SJ068358	1.82646	0.001116	3329451	3267611	2.17029	304809	284373	15390	753
HET_HOMVAR_RATIO	(count of hets)/(count of homozygous non-ref) for this sample
PCT_GQ0_VARIANTS	The percentage of variants in a particular sample that have a GQ score of 0.
TOTAL_SNPS	The number of passing bi-allelic SNPs calls (i.e. non-reference genotypes) that were examined
NUM_IN_DB_SNP	The number of passing bi-allelic SNPs found in dbSNP
DBSNP_TITV	The Transition/Transversion ratio of the passing bi-allelic SNP calls made at dbSNP sites
TOTAL_INDELS	The number of passing indel calls that were examined
NUM_IN_DB_SNP_INDELS	The number of passing indels found in dbSNP
NUM_SINGLETONS	For summary metrics, the number of variants that appear in only one sample. For detail metrics, the number of variants that appear only in the current sample.
NUM_HC_CNVS	The number of high confidence copy number variants supported by at least two discordant reads
