# Supplementary material for: Shared burden of ultra-rare genetic variants across a spectrum of motor neuron diseases
Source: Transl Neurodegener. 2025 Oct 29;14:54. doi: 10.1186/s40035-025-00516-2 (PMC12570777; doi:10.1186/s40035-025-00516-2)
Supplement: Supplementary file 4 — Additional file 4. Table S3. Burden test of ultra-rare variants in known disease genes. [file 40035_2025_516_MOESM4_ESM.xlsx]

## Sheet: S3a fALS
Table S3a. Burden test of ultra rare variants in known ALS and HSP genes in familial ALS patients with gnomAD control using CoCoRV
chr	gene	P	OR	caseWMutation_NFE_XX_DOM	caseWOMutation_NFE_XX_DOM	controlWMutation_NFE_XX_DOM	controlWOMutation_NFE_XX_DOM	caseWMutation_NFE_XY_DOM	caseWOMutation_NFE_XY_DOM	controlWMutation_NFE_XY_DOM	controlWOMutation_NFE_XY_DOM	caseWMutation_AFR_XX_DOM	caseWOMutation_AFR_XX_DOM	controlWMutation_AFR_XX_DOM	controlWOMutation_AFR_XX_DOM	caseWMutation_AFR_XY_DOM	caseWOMutation_AFR_XY_DOM	controlWMutation_AFR_XY_DOM	controlWOMutation_AFR_XY_DOM	caseWMutation_AMR_XX_DOM	caseWOMutation_AMR_XX_DOM	controlWMutation_AMR_XX_DOM	controlWOMutation_AMR_XX_DOM	caseWMutation_AMR_XY_DOM	caseWOMutation_AMR_XY_DOM	controlWMutation_AMR_XY_DOM	controlWOMutation_AMR_XY_DOM	caseWMutation_EAS_XX_DOM	caseWOMutation_EAS_XX_DOM	controlWMutation_EAS_XX_DOM	controlWOMutation_EAS_XX_DOM	caseWMutation_EAS_XY_DOM	caseWOMutation_EAS_XY_DOM	controlWMutation_EAS_XY_DOM	controlWOMutation_EAS_XY_DOM	caseWMutation_FIN_XX_DOM	caseWOMutation_FIN_XX_DOM	controlWMutation_FIN_XX_DOM	controlWOMutation_FIN_XX_DOM	caseWMutation_FIN_XY_DOM	caseWOMutation_FIN_XY_DOM	controlWMutation_FIN_XY_DOM	controlWOMutation_FIN_XY_DOM	caseWMutation_SAS_XX_DOM	caseWOMutation_SAS_XX_DOM	controlWMutation_SAS_XX_DOM	controlWOMutation_SAS_XX_DOM	caseWMutation_SAS_XY_DOM	caseWOMutation_SAS_XY_DOM
21	SOD1	1.5995e-15	363.571	1	19	6	18823	3	20	6	13131	1	0	1	9374	0	0	2	6876	0	6	2	3299	1	6	1	4122	0	0	3	1138	0	0	2	1461	0	0	0	329	0	0	3	3163	1	0	0	583	0	0
1	TARDBP	0.0177348	61.7579	1	19	6	18823	0	23	5	13132	0	1	0	9375	0	0	0	6878	0	6	0	3301	0	7	0	4123	0	0	0	1141	0	0	0	1463	0	0	0	329	0	0	0	3166	0	1	1	582	0	0
10	ANXA11	0.0338865	30.6876	1	19	15	18814	0	23	5	13132	0	1	16	9359	0	0	12	6866	0	6	2	3299	0	7	2	4121	0	0	4	1137	0	0	1	1462	0	0	0	329	0	0	0	3166	0	1	0	583	0	0
2	ALS2	0.0372265	27.961	0	20	12	18817	1	22	12	13125	0	1	7	9368	0	0	4	6874	0	6	0	3301	0	7	1	4122	0	0	0	1141	0	0	1	1462	0	0	0	329	0	0	0	3166	0	1	0	583	0	0
12	B4GALNT1	0.0452687	22.6509	1	19	11	18818	0	23	10	13127	0	1	19	9356	0	0	12	6866	0	6	4	3297	0	7	4	4119	0	0	0	1141	0	0	0	1463	0	0	0	329	0	0	2	3164	0	1	0	583	0	0
1	AP4B1	0.0496354	20.6696	0	20	9	18820	0	23	14	13123	0	1	12	9363	0	0	14	6864	0	6	2	3299	0	7	4	4119	0	0	0	1141	0	0	1	1462	0	0	0	329	0	0	2	3164	1	0	2	581	0	0
10	OPTN	0.050219	20.4021	0	20	16	18813	1	22	10	13127	0	1	0	9375	0	0	1	6877	0	6	0	3301	0	7	9	4114	0	0	1	1140	0	0	0	1463	0	0	0	329	0	0	1	3165	0	1	0	583	0	0
5	ARHGEF28	0.0961204	10.205	0	20	29	18800	1	22	25	13112	0	1	21	9354	0	0	8	6870	0	6	3	3298	0	7	7	4116	0	0	1	1140	0	0	3	1460	0	0	0	329	0	0	1	3165	0	1	3	580	0	0
3	CNTN6	0.100695	9.70841	0	20	43	18786	0	23	26	13111	0	1	8	9367	0	0	9	6869	0	6	4	3297	1	6	3	4120	0	0	3	1138	0	0	2	1461	0	0	0	329	0	0	0	3166	0	1	0	583	0	0
4	GRID2	0.15315	6.16325	0	20	55	18774	0	23	33	13104	0	1	27	9348	0	0	21	6857	0	6	10	3291	1	6	16	4107	0	0	8	1133	0	0	6	1457	0	0	0	329	0	0	6	3160	0	1	0	583	0	0
10	ALDH18A1	1	0	0	20	50	18779	0	23	42	13095	0	1	26	9349	0	0	23	6855	0	6	5	3296	0	7	7	4116	0	0	3	1138	0	0	10	1453	0	0	0	329	0	0	7	3159	0	1	2	581	0	0
1	AMPD2	1	0	0	20	14	18815	0	23	10	13127	0	1	2	9373	0	0	3	6875	0	6	0	3301	0	7	0	4123	0	0	0	1141	0	0	2	1461	0	0	0	329	0	0	0	3166	0	1	0	583	0	0
14	ANG	1	0	0	20	13	18816	0	23	7	13130	0	1	1	9374	0	0	1	6877	0	6	2	3299	0	7	3	4120	0	0	3	1138	0	0	0	1463	0	0	0	329	0	0	1	3165	0	1	0	583	0	0
15	AP4E1	1	0	0	20	11	18818	0	23	4	13133	0	1	2	9373	0	0	4	6874	0	6	1	3300	0	7	1	4122	0	0	1	1140	0	0	0	1463	0	0	0	329	0	0	0	3166	0	1	0	583	0	0
7	AP4M1	1	0	0	20	20	18809	0	23	14	13123	0	1	6	9369	0	0	5	6873	0	6	0	3301	0	7	3	4120	0	0	1	1140	0	0	1	1462	0	0	0	329	0	0	0	3166	0	1	1	582	0	0
14	AP4S1	1	0	0	20	6	18823	0	23	6	13131	0	1	4	9371	0	0	5	6873	0	6	2	3299	0	7	1	4122	0	0	1	1140	0	0	1	1462	0	0	0	329	0	0	1	3165	0	1	0	583	0	0
7	AP5Z1	1	0	0	20	33	18796	0	23	21	13116	0	1	20	9355	0	0	10	6868	0	6	1	3300	0	7	6	4117	0	0	0	1141	0	0	4	1459	0	0	0	329	0	0	5	3161	0	1	0	583	0	0
16	ARL6IP1	1	0	0	20	3	18826	0	23	2	13135	0	1	1	9374	0	0	1	6877	0	6	0	3301	0	7	1	4122	0	0	0	1141	0	0	0	1463	0	0	0	329	0	0	0	3166	0	1	0	583	0	0
14	ATL1	1	0	0	20	1	18828	0	23	0	13137	0	1	1	9374	0	0	0	6878	0	6	0	3301	0	7	0	4123	0	0	0	1141	0	0	1	1462	0	0	0	329	0	0	1	3165	0	1	0	583	0	0
1	ATP13A2	1	0	0	20	29	18800	0	23	22	13115	0	1	7	9368	0	0	7	6871	0	6	4	3297	0	7	3	4120	0	0	0	1141	0	0	1	1462	0	0	0	329	0	0	1	3165	0	1	0	583	0	0
6	ATXN1	1	0	0	20	24	18805	0	23	12	13125	0	1	12	9363	0	0	7	6871	0	6	2	3299	0	7	5	4118	0	0	0	1141	0	0	1	1462	0	0	0	329	0	0	0	3166	0	1	1	582	0	0
12	ATXN2	1	0	0	20	16	18813	0	23	16	13121	0	1	9	9366	0	0	8	6870	0	6	1	3300	0	7	0	4123	0	0	2	1139	0	0	5	1458	0	0	0	329	0	0	0	3166	0	1	0	583	0	0
12	C12orf65	1	0	0	20	19	18810	0	23	18	13119	0	1	4	9371	0	0	0	6878	0	6	1	3300	0	7	0	4123	0	0	0	1141	0	0	1	1462	0	0	0	329	0	0	0	3166	0	1	0	583	0	0
19	C19orf12	1	0	0	20	14	18815	0	23	8	13129	0	1	14	9361	0	0	4	6874	0	6	2	3299	0	7	4	4119	0	0	0	1141	0	0	0	1463	0	0	0	329	0	0	1	3165	0	1	0	583	0	0
9	C9orf72	1	0	0	20	2	18827	0	23	1	13136	0	1	2	9373	0	0	3	6875	0	6	0	3301	0	7	0	4123	0	0	0	1141	0	0	0	1463	0	0	0	329	0	0	0	3166	0	1	1	582	0	0
11	CAPN1	1	0	0	20	12	18817	0	23	9	13128	0	1	5	9370	0	0	5	6873	0	6	7	3294	0	7	4	4119	0	0	1	1140	0	0	2	1461	0	0	0	329	0	0	1	3165	0	1	0	583	0	0
16	CCNF	1	0	0	20	10	18819	0	23	9	13128	0	1	6	9369	0	0	6	6872	0	6	1	3300	0	7	0	4123	0	0	0	1141	0	0	0	1463	0	0	0	329	0	0	0	3166	0	1	0	583	0	0
5	CCT5	1	0	0	20	1	18828	0	23	1	13136	0	1	0	9375	0	0	0	6878	0	6	0	3301	0	7	1	4122	0	0	0	1141	0	0	0	1463	0	0	0	329	0	0	0	3166	0	1	0	583	0	0
20	CDH22	1	0	0	20	3	18826	0	23	3	13134	0	1	1	9374	0	0	1	6877	0	6	1	3300	0	7	1	4122	0	0	0	1141	0	0	0	1463	0	0	0	329	0	0	0	3166	0	1	0	583	0	0
21	CFAP410	1	0	0	20	49	18780	0	23	44	13093	0	1	18	9357	0	0	8	6870	0	6	2	3299	0	7	4	4119	0	0	0	1141	0	0	2	1461	0	0	0	329	0	0	2	3164	0	1	0	583	0	0
22	CHCHD10	1	0	0	20	6	18823	0	23	1	13136	0	1	2	9373	0	0	4	6874	0	6	3	3298	0	7	2	4121	0	0	0	1141	0	0	0	1463	0	0	0	329	0	0	0	3166	0	1	0	583	0	0
3	CHMP2B	1	0	0	20	17	18812	0	23	7	13130	0	1	3	9372	0	0	3	6875	0	6	0	3301	0	7	0	4123	0	0	0	1141	0	0	0	1463	0	0	0	329	0	0	0	3166	0	1	1	582	0	0
19	CPT1C	1	0	0	20	11	18818	0	23	5	13132	0	1	6	9369	0	0	3	6875	0	6	0	3301	0	7	1	4122	0	0	1	1140	0	0	0	1463	0	0	0	329	0	0	0	3166	0	1	1	582	0	0
16	CRYM	1	0	0	20	4	18825	0	23	2	13135	0	1	2	9373	0	0	0	6878	0	6	1	3300	0	7	1	4122	0	0	0	1141	0	0	0	1463	0	0	0	329	0	0	0	3166	0	1	0	583	0	0
5	CSNK1G3	1	0	0	20	0	18829	0	23	0	13137	0	1	0	9375	0	0	0	6878	0	6	0	3301	0	7	0	4123	0	0	0	1141	0	0	0	1463	0	0	0	329	0	0	0	3166	0	1	0	583	0	0
3	CX3CR1	1	0	0	20	8	18821	0	23	0	13137	0	1	0	9375	0	0	2	6876	0	6	0	3301	0	7	0	4123	0	0	0	1141	0	0	0	1463	0	0	0	329	0	0	0	3166	0	1	0	583	0	0
4	CYP2U1	1	0	0	20	27	18802	0	23	11	13126	0	1	8	9367	0	0	5	6873	0	6	2	3299	0	7	2	4121	0	0	1	1140	0	0	0	1463	0	0	0	329	0	0	0	3166	0	1	1	582	0	0
8	CYP7B1	1	0	0	20	11	18818	0	23	16	13121	0	1	3	9372	0	0	4	6874	0	6	6	3295	0	7	1	4122	0	0	3	1138	0	0	2	1461	0	0	0	329	0	0	1	3165	0	1	1	582	0	0
12	DAO	1	0	0	20	2	18827	0	23	4	13133	0	1	9	9366	0	0	2	6876	0	6	7	3294	0	7	2	4121	0	0	1	1140	0	0	0	1463	0	0	0	329	0	0	0	3166	0	1	0	583	0	0
14	DDHD1	1	0	0	20	7	18822	0	23	6	13131	0	1	0	9375	0	0	0	6878	0	6	2	3299	0	7	1	4122	0	0	0	1141	0	0	0	1463	0	0	0	329	0	0	2	3164	0	1	0	583	0	0
8	DDHD2	1	0	0	20	18	18811	0	23	10	13127	0	1	2	9373	0	0	1	6877	0	6	1	3300	0	7	1	4122	0	0	1	1140	0	0	1	1462	0	0	0	329	0	0	0	3166	0	1	0	583	0	0
17	DNAJC7	1	0	0	20	1	18828	0	23	0	13137	0	1	1	9374	0	0	0	6878	0	6	0	3301	0	7	0	4123	0	0	0	1141	0	0	0	1463	0	0	0	329	0	0	1	3165	0	1	0	583	0	0
1	DSTYK	1	0	0	20	0	18829	0	23	0	13137	0	1	3	9372	0	0	1	6877	0	6	0	3301	0	7	0	4123	0	0	0	1141	0	0	0	1463	0	0	0	329	0	0	0	3166	0	1	0	583	0	0
10	ENTPD1	1	0	0	20	0	18829	0	23	5	13132	0	1	2	9373	0	0	3	6875	0	6	1	3300	0	7	3	4120	0	0	0	1141	0	0	0	1463	0	0	0	329	0	0	1	3165	0	1	0	583	0	0
2	EPHA4	1	0	0	20	2	18827	0	23	0	13137	0	1	2	9373	0	0	0	6878	0	6	1	3300	0	7	1	4122	0	0	0	1141	0	0	0	1463	0	0	0	329	0	0	1	3165	0	1	0	583	0	0
2	ERBB4	1	0	0	20	11	18818	0	23	5	13132	0	1	8	9367	0	0	11	6867	0	6	5	3296	0	7	0	4123	0	0	1	1140	0	0	2	1461	0	0	0	329	0	0	1	3165	0	1	0	583	0	0
10	ERLIN1	1	0	0	20	3	18826	0	23	0	13137	0	1	1	9374	0	0	1	6877	0	6	0	3301	0	7	0	4123	0	0	0	1141	0	0	0	1463	0	0	0	329	0	0	1	3165	0	1	0	583	0	0
8	ERLIN2	1	0	0	20	3	18826	0	23	1	13136	0	1	0	9375	0	0	1	6877	0	6	0	3301	0	7	0	4123	0	0	0	1141	0	0	0	1463	0	0	0	329	0	0	0	3166	0	1	0	583	0	0
16	FA2H	1	0	0	20	26	18803	0	23	19	13118	0	1	4	9371	0	0	5	6873	0	6	1	3300	0	7	5	4118	0	0	0	1141	0	0	2	1461	0	0	0	329	0	0	0	3166	0	1	1	582	0	0
6	FARS2	1	0	0	20	31	18798	0	23	27	13110	0	1	19	9356	0	0	12	6866	0	6	3	3298	0	7	4	4119	0	0	2	1139	0	0	1	1462	0	0	0	329	0	0	0	3166	0	1	1	582	0	0
6	FIG4	1	0	0	20	27	18802	0	23	21	13116	0	1	16	9359	0	0	16	6862	0	6	3	3298	0	7	2	4121	0	0	3	1138	0	0	3	1460	0	0	0	329	0	0	0	3166	0	1	0	583	0	0
16	FUS	1	0	0	20	7	18822	0	23	1	13136	0	1	5	9370	0	0	4	6874	0	6	2	3299	0	7	7	4116	0	0	0	1141	0	0	0	1463	0	0	0	329	0	0	0	3166	0	1	1	582	0	0
9	GBA2	1	0	0	20	10	18819	0	23	14	13123	0	1	1	9374	0	0	3	6875	0	6	4	3297	0	7	5	4118	0	0	0	1141	0	0	3	1460	0	0	0	329	0	0	0	3166	0	1	0	583	0	0
1	GJC2	1	0	0	20	4	18825	0	23	6	13131	0	1	2	9373	0	0	2	6876	0	6	1	3300	0	7	0	4123	0	0	1	1140	0	0	2	1461	0	0	0	329	0	0	0	3166	0	1	0	583	0	0
9	GLE1	1	0	0	20	13	18816	0	23	3	13134	0	1	4	9371	0	0	1	6877	0	6	0	3301	0	7	0	4123	0	0	0	1141	0	0	1	1462	0	0	0	329	0	0	2	3164	0	1	0	583	0	0
5	GPX3	1	0	0	20	0	18829	0	23	0	13137	0	1	0	9375	0	0	0	6878	0	6	0	3301	0	7	0	4123	0	0	0	1141	0	0	0	1463	0	0	0	329	0	0	0	3166	0	1	0	583	0	0
6	HFE	1	0	0	20	5	18824	0	23	8	13129	0	1	10	9365	0	0	11	6867	0	6	1	3300	0	7	4	4119	0	0	1	1140	0	0	0	1463	0	0	0	329	0	0	0	3166	0	1	0	583	0	0
12	HNRNPA1	1	0	0	20	3	18826	0	23	2	13135	0	1	0	9375	0	0	0	6878	0	6	6	3295	0	7	5	4118	0	0	0	1141	0	0	0	1463	0	0	0	329	0	0	0	3166	0	1	0	583	0	0
2	HSPD1	1	0	0	20	2	18827	0	23	0	13137	0	1	0	9375	0	0	0	6878	0	6	1	3300	0	7	0	4123	0	0	0	1141	0	0	0	1463	0	0	0	329	0	0	0	3166	0	1	0	583	0	0
1	IBA57	1	0	0	20	12	18817	0	23	11	13126	0	1	11	9364	0	0	6	6872	0	6	5	3296	0	7	2	4121	0	0	0	1141	0	0	1	1462	0	0	0	329	0	0	0	3166	0	1	0	583	0	0
2	KIF1A	1	0	0	20	7	18822	0	23	3	13134	0	1	2	9373	0	0	1	6877	0	6	0	3301	0	7	0	4123	0	0	1	1140	0	0	0	1463	0	0	0	329	0	0	3	3163	0	1	0	583	0	0
17	KIF1C	1	0	0	20	17	18812	0	23	10	13127	0	1	12	9363	0	0	13	6865	0	6	1	3300	0	7	2	4121	0	0	1	1140	0	0	0	1463	0	0	0	329	0	0	0	3166	0	1	0	583	0	0
12	KIF5A	1	0	0	20	4	18825	0	23	4	13133	0	1	0	9375	0	0	0	6878	0	6	1	3300	0	7	1	4122	0	0	1	1140	0	0	1	1462	0	0	0	329	0	0	0	3166	0	1	0	583	0	0
11	KLC2	1	0	0	20	4	18825	0	23	5	13132	0	1	0	9375	0	0	0	6878	0	6	0	3301	0	7	1	4122	0	0	0	1141	0	0	0	1463	0	0	0	329	0	0	1	3165	0	1	0	583	0	0
5	LMNB1	1	0	0	20	0	18829	0	23	1	13136	0	1	0	9375	0	0	0	6878	0	6	0	3301	0	7	0	4123	0	0	0	1141	0	0	0	1463	0	0	0	329	0	0	0	3166	0	1	0	583	0	0
19	MAG	1	0	0	20	11	18818	0	23	7	13130	0	1	6	9369	0	0	5	6873	0	6	0	3301	0	7	1	4122	0	0	0	1141	0	0	2	1461	0	0	0	329	0	0	0	3166	0	1	0	583	0	0
4	NEK1	1	0	0	20	20	18809	0	23	26	13111	0	1	14	9361	0	0	6	6872	0	6	5	3296	0	7	3	4120	0	0	2	1139	0	0	2	1461	0	0	0	329	0	0	6	3160	0	1	1	582	0	0
15	NIPA1	1	0	0	20	1	18828	0	23	2	13135	0	1	3	9372	0	0	2	6876	0	6	0	3301	0	7	0	4123	0	0	0	1141	0	0	0	1463	0	0	0	329	0	0	0	3166	0	1	0	583	0	0
10	NT5C2	1	0	0	20	7	18822	0	23	6	13131	0	1	1	9374	0	0	2	6876	0	6	2	3299	0	7	8	4115	0	0	0	1141	0	0	1	1462	0	0	0	329	0	0	0	3166	0	1	0	583	0	0
17	PFN1	1	0	0	20	0	18829	0	23	0	13137	0	1	0	9375	0	0	0	6878	0	6	0	3301	0	7	0	4123	0	0	0	1141	0	0	0	1463	0	0	0	329	0	0	0	3166	0	1	0	583	0	0
2	PGAP1	1	0	0	20	16	18813	0	23	7	13130	0	1	2	9373	0	0	3	6875	0	6	0	3301	0	7	3	4120	0	0	0	1141	0	0	0	1463	0	0	0	329	0	0	0	3166	0	1	0	583	0	0
19	PNPLA6	1	0	0	20	38	18791	0	23	38	13099	0	1	8	9367	0	0	6	6872	0	6	2	3299	0	7	5	4118	0	0	0	1141	0	0	2	1461	0	0	0	329	0	0	2	3164	0	1	0	583	0	0
1	RAB3GAP2	1	0	0	20	6	18823	0	23	3	13134	0	1	3	9372	0	0	1	6877	0	6	2	3299	0	7	6	4117	0	0	0	1141	0	0	2	1461	0	0	0	329	0	0	3	3163	0	1	0	583	0	0
2	REEP1	1	0	0	20	1	18828	0	23	0	13137	0	1	3	9372	0	0	5	6873	0	6	0	3301	0	7	1	4122	0	0	0	1141	0	0	0	1463	0	0	0	329	0	0	0	3166	0	1	0	583	0	0
5	REEP2	1	0	0	20	0	18829	0	23	0	13137	0	1	0	9375	0	0	1	6877	0	6	0	3301	0	7	1	4122	0	0	0	1141	0	0	0	1463	0	0	0	329	0	0	0	3166	0	1	0	583	0	0
19	RTN2	1	0	0	20	6	18823	0	23	8	13129	0	1	2	9373	0	0	2	6876	0	6	0	3301	0	7	1	4122	0	0	0	1141	0	0	0	1463	0	0	0	329	0	0	0	3166	0	1	1	582	0	0
17	SARM1	1	0	0	20	8	18821	0	23	9	13128	0	1	4	9371	0	0	0	6878	0	6	2	3299	0	7	8	4115	0	0	1	1140	0	0	3	1460	0	0	0	329	0	0	0	3166	0	1	1	582	0	0
14	SCFD1	1	0	0	20	2	18827	0	23	0	13137	0	1	0	9375	0	0	0	6878	0	6	0	3301	0	7	0	4123	0	0	0	1141	0	0	0	1463	0	0	0	329	0	0	0	3166	0	1	0	583	0	0
3	SLC33A1	1	0	0	20	3	18826	0	23	3	13134	0	1	1	9374	0	0	0	6878	0	6	1	3300	0	7	1	4122	0	0	1	1140	0	0	0	1463	0	0	0	329	0	0	2	3164	0	1	0	583	0	0
13	SPART	1	0	0	20	15	18814	0	23	11	13126	0	1	19	9356	0	0	9	6869	0	6	3	3298	0	7	1	4122	0	0	1	1140	0	0	0	1463	0	0	0	329	0	0	1	3165	0	1	0	583	0	0
2	SPAST	1	0	0	20	11	18818	0	23	10	13127	0	1	8	9367	0	0	0	6878	0	6	3	3298	0	7	9	4114	0	0	0	1141	0	0	0	1463	0	0	0	329	0	0	0	3166	0	1	0	583	0	0
15	SPG11	1	0	0	20	69	18760	0	23	47	13090	0	1	35	9340	0	0	32	6846	0	6	5	3296	0	7	8	4115	0	0	7	1134	0	0	2	1461	0	0	0	329	0	0	3	3163	0	1	2	581	0	0
15	SPG21	1	0	0	20	10	18819	0	23	4	13133	0	1	1	9374	0	0	3	6875	0	6	0	3301	0	7	4	4119	0	0	0	1141	0	0	1	1462	0	0	0	329	0	0	0	3166	0	1	0	583	0	0
16	SPG7	1	0	0	20	75	18754	0	23	43	13094	0	1	56	9319	0	0	31	6847	0	6	7	3294	0	7	8	4115	0	0	3	1138	0	0	5	1458	0	0	0	329	0	0	0	3166	0	1	0	583	0	0
5	SQSTM1	1	0	0	20	12	18817	0	23	3	13134	0	1	2	9373	0	0	1	6877	0	6	0	3301	0	7	0	4123	0	0	1	1140	0	0	0	1463	0	0	0	329	0	0	0	3166	0	1	0	583	0	0
20	SS18L1	1	0	0	20	4	18825	0	23	2	13135	0	1	0	9375	0	0	0	6878	0	6	2	3299	0	7	1	4122	0	0	0	1141	0	0	0	1463	0	0	0	329	0	0	0	3166	0	1	0	583	0	0
12	TBK1	1	0	0	20	3	18826	0	23	4	13133	0	1	1	9374	0	0	3	6875	0	6	0	3301	0	7	0	4123	0	0	0	1141	0	0	0	1463	0	0	0	329	0	0	2	3164	0	1	0	583	0	0
14	TECPR2	1	0	0	20	8	18821	0	23	4	13133	0	1	3	9372	0	0	1	6877	0	6	1	3300	0	7	1	4122	0	0	1	1140	0	0	0	1463	0	0	0	329	0	0	0	3166	0	1	1	582	0	0
3	TFG	1	0	0	20	7	18822	0	23	1	13136	0	1	0	9375	0	0	1	6877	0	6	0	3301	0	7	0	4123	0	0	0	1141	0	0	0	1463	0	0	0	329	0	0	1	3165	0	1	1	582	0	0
5	TNIP1	1	0	0	20	2	18827	0	23	0	13137	0	1	1	9374	0	0	0	6878	0	6	1	3300	0	7	3	4120	0	0	0	1141	0	0	0	1463	0	0	0	329	0	0	0	3166	0	1	0	583	0	0
2	TUBA4A	1	0	0	20	9	18820	0	23	3	13134	0	1	5	9370	0	0	2	6876	0	6	2	3299	0	7	1	4122	0	0	0	1141	0	0	2	1461	0	0	0	329	0	0	0	3166	0	1	1	582	0	0
4	UCHL1	1	0	0	20	6	18823	0	23	6	13131	0	1	2	9373	0	0	0	6878	0	6	3	3298	0	7	3	4120	0	0	0	1141	0	0	0	1463	0	0	0	329	0	0	0	3166	0	1	0	583	0	0
19	UNC13A	1	0	0	20	3	18826	0	23	2	13135	0	1	2	9373	0	0	0	6878	0	6	2	3299	0	7	0	4123	0	0	0	1141	0	0	0	1463	0	0	0	329	0	0	0	3166	0	1	0	583	0	0
15	USP8	1	0	0	20	7	18822	0	23	11	13126	0	1	5	9370	0	0	1	6877	0	6	0	3301	0	7	0	4123	0	0	0	1141	0	0	0	1463	0	0	0	329	0	0	0	3166	0	1	0	583	0	0
20	VAPB	1	0	0	20	1	18828	0	23	0	13137	0	1	0	9375	0	0	0	6878	0	6	0	3301	0	7	0	4123	0	0	0	1141	0	0	0	1463	0	0	0	329	0	0	0	3166	0	1	1	582	0	0
9	VCP	1	0	0	20	7	18822	0	23	12	13125	0	1	9	9366	0	0	4	6874	0	6	3	3298	0	7	6	4117	0	0	0	1141	0	0	4	1459	0	0	0	329	0	0	2	3164	0	1	0	583	0	0
8	VPS37A	1	0	0	20	2	18827	0	23	1	13136	0	1	0	9375	0	0	0	6878	0	6	0	3301	0	7	0	4123	0	0	0	1141	0	0	0	1463	0	0	0	329	0	0	0	3166	0	1	0	583	0	0
8	WASHC5	1	0	0	20	4	18825	0	23	12	13125	0	1	12	9363	0	0	6	6872	0	6	5	3296	0	7	11	4112	0	0	2	1139	0	0	3	1460	0	0	0	329	0	0	1	3165	0	1	0	583	0	0
3	WDR48	1	0	0	20	3	18826	0	23	0	13137	0	1	1	9374	0	0	0	6878	0	6	1	3300	0	7	1	4122	0	0	0	1141	0	0	0	1463	0	0	0	329	0	0	0	3166	0	1	0	583	0	0
5	ZFR	1	0	0	20	1	18828	0	23	0	13137	0	1	0	9375	0	0	3	6875	0	6	0	3301	0	7	2	4121	0	0	0	1141	0	0	0	1463	0	0	0	329	0	0	0	3166	0	1	0	583	0	0
14	ZFYVE26	1	0	0	20	27	18802	0	23	16	13121	0	1	8	9367	0	0	7	6871	0	6	0	3301	0	7	2	4121	0	0	1	1140	0	0	3	1460	0	0	0	329	0	0	2	3164	0	1	1	582	0	0
10	ZFYVE27	1	0	0	20	2	18827	0	23	1	13136	0	1	2	9373	0	0	0	6878	0	6	0	3301	0	7	0	4123	0	0	0	1141	0	0	0	1463	0	0	0	329	0	0	1	3165	0	1	0	583	0	0
chr: chromosome
P, OR: pvalue and odds ratio from the Cochran-Mantel-Haeszel (CMH) exact test of the dominant model.
The column names of counts consist of four components, which are explained below. Four consecutive counts form one 2x2 contingency table of a group in CMH test
caseWMutation: number of cases with defined mutations; caseWOMutation: number of cases without defined mutations; controlWMutation: number of controls with defined mutations; controlWOMutation: number of controls without defined mutations
NFE: non-Finnish European; AFR: African; AMR: indigenous American; EAS: Eastern Asian; SAS: Souther Asian; FIN: Finnihs European
XX: Female; XY: Male
[truncated: 2 more columns]

## Sheet: S3b sALS
Table S3b. Burden test of ultra rare variants in known ALS and HSP genes in sporadic ALS patients with gnomAD control using CoCoRV
chr	gene	P	OR	caseWMutation_NFE_XX_DOM	caseWOMutation_NFE_XX_DOM	controlWMutation_NFE_XX_DOM	controlWOMutation_NFE_XX_DOM	caseWMutation_NFE_XY_DOM	caseWOMutation_NFE_XY_DOM	controlWMutation_NFE_XY_DOM	controlWOMutation_NFE_XY_DOM	caseWMutation_AFR_XX_DOM	caseWOMutation_AFR_XX_DOM	controlWMutation_AFR_XX_DOM	controlWOMutation_AFR_XX_DOM	caseWMutation_AFR_XY_DOM	caseWOMutation_AFR_XY_DOM	controlWMutation_AFR_XY_DOM	controlWOMutation_AFR_XY_DOM	caseWMutation_AMR_XX_DOM	caseWOMutation_AMR_XX_DOM	controlWMutation_AMR_XX_DOM	controlWOMutation_AMR_XX_DOM	caseWMutation_AMR_XY_DOM	caseWOMutation_AMR_XY_DOM	controlWMutation_AMR_XY_DOM	controlWOMutation_AMR_XY_DOM	caseWMutation_EAS_XX_DOM	caseWOMutation_EAS_XX_DOM	controlWMutation_EAS_XX_DOM	controlWOMutation_EAS_XX_DOM	caseWMutation_EAS_XY_DOM	caseWOMutation_EAS_XY_DOM	controlWMutation_EAS_XY_DOM	controlWOMutation_EAS_XY_DOM	caseWMutation_FIN_XX_DOM	caseWOMutation_FIN_XX_DOM	controlWMutation_FIN_XX_DOM	controlWOMutation_FIN_XX_DOM	caseWMutation_FIN_XY_DOM	caseWOMutation_FIN_XY_DOM	controlWMutation_FIN_XY_DOM	controlWOMutation_FIN_XY_DOM	caseWMutation_SAS_XX_DOM	caseWOMutation_SAS_XX_DOM	controlWMutation_SAS_XX_DOM	controlWOMutation_SAS_XX_DOM	caseWMutation_SAS_XY_DOM	caseWOMutation_SAS_XY_DOM
12	TBK1	0.000119956	41.5805	1	108	3	18826	1	171	4	13133	0	4	1	9374	0	9	3	6875	0	36	0	3301	1	42	0	4123	0	1	0	1141	0	1	0	1463	0	0	0	329	0	0	2	3164	0	3	0	583	0	3
10	OPTN	0.00045401	12.4806	0	109	16	18813	1	171	10	13127	0	4	0	9375	0	9	1	6877	2	34	0	3301	1	42	9	4114	0	1	1	1140	0	1	0	1463	0	0	0	329	0	0	1	3165	0	3	0	583	0	3
21	SOD1	0.00085997	18.6935	0	109	6	18823	2	170	6	13131	0	4	1	9374	0	9	2	6876	1	35	2	3299	0	43	1	4122	0	1	3	1138	0	1	2	1461	0	0	0	329	0	0	3	3163	0	3	0	583	0	3
4	NEK1	0.00306459	7.17303	0	109	20	18809	3	169	26	13111	0	4	14	9361	1	8	6	6872	0	36	5	3296	0	43	3	4120	0	1	2	1139	0	1	2	1461	0	0	0	329	0	0	6	3160	0	3	1	582	0	3
4	CYP2U1	0.00700826	8.23824	1	108	27	18802	2	170	11	13126	0	4	8	9367	0	9	5	6873	0	36	2	3299	0	43	2	4121	0	1	1	1140	0	1	0	1463	0	0	0	329	0	0	0	3166	0	3	1	582	0	3
19	PNPLA6	0.0103547	4.96822	0	109	38	18791	3	169	38	13099	0	4	8	9367	0	9	6	6872	0	36	2	3299	0	43	5	4118	0	1	0	1141	0	1	2	1461	0	0	0	329	0	0	2	3164	1	2	0	583	0	3
17	DNAJC7	0.0119	153.651	1	108	1	18828	0	172	0	13137	0	4	1	9374	0	9	0	6878	0	36	0	3301	0	43	0	4123	0	1	0	1141	0	1	0	1463	0	0	0	329	0	0	1	3165	0	3	0	583	0	3
2	PGAP1	0.0246111	8.84605	0	109	16	18813	2	170	7	13130	0	4	2	9373	0	9	3	6875	0	36	0	3301	0	43	3	4120	0	1	0	1141	0	1	0	1463	0	0	0	329	0	0	0	3166	0	3	0	583	0	3
4	GRID2	0.0257024	3.71985	2	107	55	18774	0	172	33	13104	0	4	27	9348	0	9	21	6857	0	36	10	3291	2	41	16	4107	0	1	8	1133	0	1	6	1457	0	0	0	329	0	0	6	3160	0	3	0	583	0	3
16	ARL6IP1	0.0661632	17.136	0	109	3	18826	1	171	2	13135	0	4	1	9374	0	9	1	6877	0	36	0	3301	0	43	1	4122	0	1	0	1141	0	1	0	1463	0	0	0	329	0	0	0	3166	0	3	0	583	0	3
3	SLC33A1	0.0811587	13.3643	1	108	3	18826	0	172	3	13134	0	4	1	9374	0	9	0	6878	0	36	1	3300	0	43	1	4122	0	1	1	1140	0	1	0	1463	0	0	0	329	0	0	2	3164	0	3	0	583	0	3
10	ENTPD1	0.116463	8.86318	0	109	0	18829	0	172	5	13132	0	4	2	9373	0	9	3	6875	0	36	1	3300	1	42	3	4120	0	1	0	1141	0	1	0	1463	0	0	0	329	0	0	1	3165	0	3	0	583	0	3
16	FUS	0.157303	6.16567	0	109	7	18822	0	172	1	13136	0	4	5	9370	0	9	4	6874	1	35	2	3299	0	43	7	4116	0	1	0	1141	0	1	0	1463	0	0	0	329	0	0	0	3166	0	3	1	582	0	3
1	RAB3GAP2	0.158017	6.16129	0	109	6	18823	0	172	3	13134	0	4	3	9372	0	9	1	6877	0	36	2	3299	1	42	6	4117	0	1	0	1141	0	1	2	1461	0	0	0	329	0	0	3	3163	0	3	0	583	0	3
19	MAG	0.171753	5.58067	0	109	11	18818	1	171	7	13130	0	4	6	9369	0	9	5	6873	0	36	0	3301	0	43	1	4122	0	1	0	1141	0	1	2	1461	0	0	0	329	0	0	0	3166	0	3	0	583	0	3
1	AMPD2	0.202402	4.61011	1	108	14	18815	0	172	10	13127	0	4	2	9373	0	9	3	6875	0	36	0	3301	0	43	0	4123	0	1	0	1141	0	1	2	1461	0	0	0	329	0	0	0	3166	0	3	0	583	0	3
14	ANG	0.21307	4.33869	0	109	13	18816	1	171	7	13130	0	4	1	9374	0	9	1	6877	0	36	2	3299	0	43	3	4120	0	1	3	1138	0	1	0	1463	0	0	0	329	0	0	1	3165	0	3	0	583	0	3
2	ALS2	0.228052	4.01171	0	109	12	18817	0	172	12	13125	0	4	7	9368	0	9	4	6874	1	35	0	3301	0	43	1	4122	0	1	0	1141	0	1	1	1462	0	0	0	329	0	0	0	3166	0	3	0	583	0	3
17	KIF1C	0.25075	3.56965	1	108	17	18812	0	172	10	13127	0	4	12	9363	0	9	13	6865	0	36	1	3300	0	43	2	4121	0	1	1	1140	0	1	0	1463	0	0	0	329	0	0	0	3166	0	3	0	583	0	3
9	VCP	0.272304	3.24658	0	109	7	18822	1	171	12	13125	0	4	9	9366	0	9	4	6874	0	36	3	3298	0	43	6	4117	0	1	0	1141	0	1	4	1459	0	0	0	329	0	0	2	3164	0	3	0	583	0	3
8	CYP7B1	0.313984	2.72163	1	108	11	18818	0	172	16	13121	0	4	3	9372	0	9	4	6874	0	36	6	3295	0	43	1	4122	0	1	3	1138	0	1	2	1461	0	0	0	329	0	0	1	3165	0	3	1	582	0	3
6	ATXN1	0.325815	2.59094	1	108	24	18805	0	172	12	13125	0	4	12	9363	0	9	7	6871	0	36	2	3299	0	43	5	4118	0	1	0	1141	0	1	1	1462	0	0	0	329	0	0	0	3166	0	3	1	582	0	3
14	ZFYVE26	0.34383	2.42162	0	109	27	18802	0	172	16	13121	0	4	8	9367	0	9	7	6871	1	35	0	3301	0	43	2	4121	0	1	1	1140	0	1	3	1460	0	0	0	329	0	0	2	3164	0	3	1	582	0	3
16	SPG7	0.350372	1.633	1	108	75	18754	1	171	43	13094	0	4	56	9319	0	9	31	6847	0	36	7	3294	0	43	8	4115	0	1	3	1138	0	1	5	1458	0	0	0	329	0	0	0	3166	0	3	0	583	0	3
16	FA2H	0.38916	2.06463	0	109	26	18803	1	171	19	13118	0	4	4	9371	0	9	5	6873	0	36	1	3300	0	43	5	4118	0	1	0	1141	0	1	2	1461	0	0	0	329	0	0	0	3166	0	3	1	582	0	3
1	ATP13A2	0.426473	1.82658	0	109	29	18800	1	171	22	13115	0	4	7	9368	0	9	7	6871	0	36	4	3297	0	43	3	4120	0	1	0	1141	0	1	1	1462	0	0	0	329	0	0	1	3165	0	3	0	583	0	3
7	AP5Z1	0.439791	1.75002	0	109	33	18796	1	171	21	13116	0	4	20	9355	0	9	10	6868	0	36	1	3300	0	43	6	4117	0	1	0	1141	0	1	4	1459	0	0	0	329	0	0	5	3161	0	3	0	583	0	3
6	FARS2	0.476112	1.56629	0	109	31	18798	0	172	27	13110	0	4	19	9356	0	9	12	6866	0	36	3	3298	1	42	4	4119	0	1	2	1139	0	1	1	1462	0	0	0	329	0	0	0	3166	0	3	1	582	0	3
3	CNTN6	0.501434	1.45254	0	109	43	18786	0	172	26	13111	0	4	8	9367	0	9	9	6869	0	36	4	3297	1	42	3	4120	0	1	3	1138	0	1	2	1461	0	0	0	329	0	0	0	3166	0	3	0	583	0	3
21	CFAP410	0.614762	1.05613	0	109	49	18780	1	171	44	13093	0	4	18	9357	0	9	8	6870	0	36	2	3299	0	43	4	4119	0	1	0	1141	0	1	2	1461	0	0	0	329	0	0	2	3164	0	3	0	583	0	3
10	ALDH18A1	0.629985	0	0	109	50	18779	0	172	42	13095	0	4	26	9349	0	9	23	6855	0	36	5	3296	0	43	7	4116	0	1	3	1138	0	1	10	1453	0	0	0	329	0	0	7	3159	0	3	2	581	0	3
15	SPG11	0.638703	0	0	109	69	18760	0	172	47	13090	0	4	35	9340	0	9	32	6846	0	36	5	3296	0	43	8	4115	0	1	7	1134	0	1	2	1461	0	0	0	329	0	0	3	3163	0	3	2	581	0	3
10	ANXA11	1	0	0	109	15	18814	0	172	5	13132	0	4	16	9359	0	9	12	6866	0	36	2	3299	0	43	2	4121	0	1	4	1137	0	1	1	1462	0	0	0	329	0	0	0	3166	0	3	0	583	0	3
1	AP4B1	1	0	0	109	9	18820	0	172	14	13123	0	4	12	9363	0	9	14	6864	0	36	2	3299	0	43	4	4119	0	1	0	1141	0	1	1	1462	0	0	0	329	0	0	2	3164	0	3	2	581	0	3
15	AP4E1	1	0	0	109	11	18818	0	172	4	13133	0	4	2	9373	0	9	4	6874	0	36	1	3300	0	43	1	4122	0	1	1	1140	0	1	0	1463	0	0	0	329	0	0	0	3166	0	3	0	583	0	3
7	AP4M1	1	0	0	109	20	18809	0	172	14	13123	0	4	6	9369	0	9	5	6873	0	36	0	3301	0	43	3	4120	0	1	1	1140	0	1	1	1462	0	0	0	329	0	0	0	3166	0	3	1	582	0	3
14	AP4S1	1	0	0	109	6	18823	0	172	6	13131	0	4	4	9371	0	9	5	6873	0	36	2	3299	0	43	1	4122	0	1	1	1140	0	1	1	1462	0	0	0	329	0	0	1	3165	0	3	0	583	0	3
5	ARHGEF28	1	0	0	109	29	18800	0	172	25	13112	0	4	21	9354	0	9	8	6870	0	36	3	3298	0	43	7	4116	0	1	1	1140	0	1	3	1460	0	0	0	329	0	0	1	3165	0	3	3	580	0	3
14	ATL1	1	0	0	109	1	18828	0	172	0	13137	0	4	1	9374	0	9	0	6878	0	36	0	3301	0	43	0	4123	0	1	0	1141	0	1	1	1462	0	0	0	329	0	0	1	3165	0	3	0	583	0	3
12	ATXN2	1	0	0	109	16	18813	0	172	16	13121	0	4	9	9366	0	9	8	6870	0	36	1	3300	0	43	0	4123	0	1	2	1139	0	1	5	1458	0	0	0	329	0	0	0	3166	0	3	0	583	0	3
12	B4GALNT1	1	0	0	109	11	18818	0	172	10	13127	0	4	19	9356	0	9	12	6866	0	36	4	3297	0	43	4	4119	0	1	0	1141	0	1	0	1463	0	0	0	329	0	0	2	3164	0	3	0	583	0	3
12	C12orf65	1	0	0	109	19	18810	0	172	18	13119	0	4	4	9371	0	9	0	6878	0	36	1	3300	0	43	0	4123	0	1	0	1141	0	1	1	1462	0	0	0	329	0	0	0	3166	0	3	0	583	0	3
19	C19orf12	1	0	0	109	14	18815	0	172	8	13129	0	4	14	9361	0	9	4	6874	0	36	2	3299	0	43	4	4119	0	1	0	1141	0	1	0	1463	0	0	0	329	0	0	1	3165	0	3	0	583	0	3
9	C9orf72	1	0	0	109	2	18827	0	172	1	13136	0	4	2	9373	0	9	3	6875	0	36	0	3301	0	43	0	4123	0	1	0	1141	0	1	0	1463	0	0	0	329	0	0	0	3166	0	3	1	582	0	3
11	CAPN1	1	0	0	109	12	18817	0	172	9	13128	0	4	5	9370	0	9	5	6873	0	36	7	3294	0	43	4	4119	0	1	1	1140	0	1	2	1461	0	0	0	329	0	0	1	3165	0	3	0	583	0	3
16	CCNF	1	0	0	109	10	18819	0	172	9	13128	0	4	6	9369	0	9	6	6872	0	36	1	3300	0	43	0	4123	0	1	0	1141	0	1	0	1463	0	0	0	329	0	0	0	3166	0	3	0	583	0	3
5	CCT5	1	0	0	109	1	18828	0	172	1	13136	0	4	0	9375	0	9	0	6878	0	36	0	3301	0	43	1	4122	0	1	0	1141	0	1	0	1463	0	0	0	329	0	0	0	3166	0	3	0	583	0	3
20	CDH22	1	0	0	109	3	18826	0	172	3	13134	0	4	1	9374	0	9	1	6877	0	36	1	3300	0	43	1	4122	0	1	0	1141	0	1	0	1463	0	0	0	329	0	0	0	3166	0	3	0	583	0	3
22	CHCHD10	1	0	0	109	6	18823	0	172	1	13136	0	4	2	9373	0	9	4	6874	0	36	3	3298	0	43	2	4121	0	1	0	1141	0	1	0	1463	0	0	0	329	0	0	0	3166	0	3	0	583	0	3
3	CHMP2B	1	0	0	109	17	18812	0	172	7	13130	0	4	3	9372	0	9	3	6875	0	36	0	3301	0	43	0	4123	0	1	0	1141	0	1	0	1463	0	0	0	329	0	0	0	3166	0	3	1	582	0	3
19	CPT1C	1	0	0	109	11	18818	0	172	5	13132	0	4	6	9369	0	9	3	6875	0	36	0	3301	0	43	1	4122	0	1	1	1140	0	1	0	1463	0	0	0	329	0	0	0	3166	0	3	1	582	0	3
16	CRYM	1	0	0	109	4	18825	0	172	2	13135	0	4	2	9373	0	9	0	6878	0	36	1	3300	0	43	1	4122	0	1	0	1141	0	1	0	1463	0	0	0	329	0	0	0	3166	0	3	0	583	0	3
5	CSNK1G3	1	0	0	109	0	18829	0	172	0	13137	0	4	0	9375	0	9	0	6878	0	36	0	3301	0	43	0	4123	0	1	0	1141	0	1	0	1463	0	0	0	329	0	0	0	3166	0	3	0	583	0	3
3	CX3CR1	1	0	0	109	8	18821	0	172	0	13137	0	4	0	9375	0	9	2	6876	0	36	0	3301	0	43	0	4123	0	1	0	1141	0	1	0	1463	0	0	0	329	0	0	0	3166	0	3	0	583	0	3
12	DAO	1	0	0	109	2	18827	0	172	4	13133	0	4	9	9366	0	9	2	6876	0	36	7	3294	0	43	2	4121	0	1	1	1140	0	1	0	1463	0	0	0	329	0	0	0	3166	0	3	0	583	0	3
14	DDHD1	1	0	0	109	7	18822	0	172	6	13131	0	4	0	9375	0	9	0	6878	0	36	2	3299	0	43	1	4122	0	1	0	1141	0	1	0	1463	0	0	0	329	0	0	2	3164	0	3	0	583	0	3
8	DDHD2	1	0	0	109	18	18811	0	172	10	13127	0	4	2	9373	0	9	1	6877	0	36	1	3300	0	43	1	4122	0	1	1	1140	0	1	1	1462	0	0	0	329	0	0	0	3166	0	3	0	583	0	3
1	DSTYK	1	0	0	109	0	18829	0	172	0	13137	0	4	3	9372	0	9	1	6877	0	36	0	3301	0	43	0	4123	0	1	0	1141	0	1	0	1463	0	0	0	329	0	0	0	3166	0	3	0	583	0	3
2	EPHA4	1	0	0	109	2	18827	0	172	0	13137	0	4	2	9373	0	9	0	6878	0	36	1	3300	0	43	1	4122	0	1	0	1141	0	1	0	1463	0	0	0	329	0	0	1	3165	0	3	0	583	0	3
2	ERBB4	1	0	0	109	11	18818	0	172	5	13132	0	4	8	9367	0	9	11	6867	0	36	5	3296	0	43	0	4123	0	1	1	1140	0	1	2	1461	0	0	0	329	0	0	1	3165	0	3	0	583	0	3
10	ERLIN1	1	0	0	109	3	18826	0	172	0	13137	0	4	1	9374	0	9	1	6877	0	36	0	3301	0	43	0	4123	0	1	0	1141	0	1	0	1463	0	0	0	329	0	0	1	3165	0	3	0	583	0	3
8	ERLIN2	1	0	0	109	3	18826	0	172	1	13136	0	4	0	9375	0	9	1	6877	0	36	0	3301	0	43	0	4123	0	1	0	1141	0	1	0	1463	0	0	0	329	0	0	0	3166	0	3	0	583	0	3
6	FIG4	1	0	0	109	27	18802	0	172	21	13116	0	4	16	9359	0	9	16	6862	0	36	3	3298	0	43	2	4121	0	1	3	1138	0	1	3	1460	0	0	0	329	0	0	0	3166	0	3	0	583	0	3
9	GBA2	1	0	0	109	10	18819	0	172	14	13123	0	4	1	9374	0	9	3	6875	0	36	4	3297	0	43	5	4118	0	1	0	1141	0	1	3	1460	0	0	0	329	0	0	0	3166	0	3	0	583	0	3
1	GJC2	1	0	0	109	4	18825	0	172	6	13131	0	4	2	9373	0	9	2	6876	0	36	1	3300	0	43	0	4123	0	1	1	1140	0	1	2	1461	0	0	0	329	0	0	0	3166	0	3	0	583	0	3
9	GLE1	1	0	0	109	13	18816	0	172	3	13134	0	4	4	9371	0	9	1	6877	0	36	0	3301	0	43	0	4123	0	1	0	1141	0	1	1	1462	0	0	0	329	0	0	2	3164	0	3	0	583	0	3
5	GPX3	1	0	0	109	0	18829	0	172	0	13137	0	4	0	9375	0	9	0	6878	0	36	0	3301	0	43	0	4123	0	1	0	1141	0	1	0	1463	0	0	0	329	0	0	0	3166	0	3	0	583	0	3
6	HFE	1	0	0	109	5	18824	0	172	8	13129	0	4	10	9365	0	9	11	6867	0	36	1	3300	0	43	4	4119	0	1	1	1140	0	1	0	1463	0	0	0	329	0	0	0	3166	0	3	0	583	0	3
12	HNRNPA1	1	0	0	109	3	18826	0	172	2	13135	0	4	0	9375	0	9	0	6878	0	36	6	3295	0	43	5	4118	0	1	0	1141	0	1	0	1463	0	0	0	329	0	0	0	3166	0	3	0	583	0	3
2	HSPD1	1	0	0	109	2	18827	0	172	0	13137	0	4	0	9375	0	9	0	6878	0	36	1	3300	0	43	0	4123	0	1	0	1141	0	1	0	1463	0	0	0	329	0	0	0	3166	0	3	0	583	0	3
1	IBA57	1	0	0	109	12	18817	0	172	11	13126	0	4	11	9364	0	9	6	6872	0	36	5	3296	0	43	2	4121	0	1	0	1141	0	1	1	1462	0	0	0	329	0	0	0	3166	0	3	0	583	0	3
2	KIF1A	1	0	0	109	7	18822	0	172	3	13134	0	4	2	9373	0	9	1	6877	0	36	0	3301	0	43	0	4123	0	1	1	1140	0	1	0	1463	0	0	0	329	0	0	3	3163	0	3	0	583	0	3
12	KIF5A	1	0	0	109	4	18825	0	172	4	13133	0	4	0	9375	0	9	0	6878	0	36	1	3300	0	43	1	4122	0	1	1	1140	0	1	1	1462	0	0	0	329	0	0	0	3166	0	3	0	583	0	3
11	KLC2	1	0	0	109	4	18825	0	172	5	13132	0	4	0	9375	0	9	0	6878	0	36	0	3301	0	43	1	4122	0	1	0	1141	0	1	0	1463	0	0	0	329	0	0	1	3165	0	3	0	583	0	3
5	LMNB1	1	0	0	109	0	18829	0	172	1	13136	0	4	0	9375	0	9	0	6878	0	36	0	3301	0	43	0	4123	0	1	0	1141	0	1	0	1463	0	0	0	329	0	0	0	3166	0	3	0	583	0	3
15	NIPA1	1	0	0	109	1	18828	0	172	2	13135	0	4	3	9372	0	9	2	6876	0	36	0	3301	0	43	0	4123	0	1	0	1141	0	1	0	1463	0	0	0	329	0	0	0	3166	0	3	0	583	0	3
10	NT5C2	1	0	0	109	7	18822	0	172	6	13131	0	4	1	9374	0	9	2	6876	0	36	2	3299	0	43	8	4115	0	1	0	1141	0	1	1	1462	0	0	0	329	0	0	0	3166	0	3	0	583	0	3
17	PFN1	1	0	0	109	0	18829	0	172	0	13137	0	4	0	9375	0	9	0	6878	0	36	0	3301	0	43	0	4123	0	1	0	1141	0	1	0	1463	0	0	0	329	0	0	0	3166	0	3	0	583	0	3
2	REEP1	1	0	0	109	1	18828	0	172	0	13137	0	4	3	9372	0	9	5	6873	0	36	0	3301	0	43	1	4122	0	1	0	1141	0	1	0	1463	0	0	0	329	0	0	0	3166	0	3	0	583	0	3
5	REEP2	1	0	0	109	0	18829	0	172	0	13137	0	4	0	9375	0	9	1	6877	0	36	0	3301	0	43	1	4122	0	1	0	1141	0	1	0	1463	0	0	0	329	0	0	0	3166	0	3	0	583	0	3
19	RTN2	1	0	0	109	6	18823	0	172	8	13129	0	4	2	9373	0	9	2	6876	0	36	0	3301	0	43	1	4122	0	1	0	1141	0	1	0	1463	0	0	0	329	0	0	0	3166	0	3	1	582	0	3
17	SARM1	1	0	0	109	8	18821	0	172	9	13128	0	4	4	9371	0	9	0	6878	0	36	2	3299	0	43	8	4115	0	1	1	1140	0	1	3	1460	0	0	0	329	0	0	0	3166	0	3	1	582	0	3
14	SCFD1	1	0	0	109	2	18827	0	172	0	13137	0	4	0	9375	0	9	0	6878	0	36	0	3301	0	43	0	4123	0	1	0	1141	0	1	0	1463	0	0	0	329	0	0	0	3166	0	3	0	583	0	3
13	SPART	1	0	0	109	15	18814	0	172	11	13126	0	4	19	9356	0	9	9	6869	0	36	3	3298	0	43	1	4122	0	1	1	1140	0	1	0	1463	0	0	0	329	0	0	1	3165	0	3	0	583	0	3
2	SPAST	1	0	0	109	11	18818	0	172	10	13127	0	4	8	9367	0	9	0	6878	0	36	3	3298	0	43	9	4114	0	1	0	1141	0	1	0	1463	0	0	0	329	0	0	0	3166	0	3	0	583	0	3
15	SPG21	1	0	0	109	10	18819	0	172	4	13133	0	4	1	9374	0	9	3	6875	0	36	0	3301	0	43	4	4119	0	1	0	1141	0	1	1	1462	0	0	0	329	0	0	0	3166	0	3	0	583	0	3
5	SQSTM1	1	0	0	109	12	18817	0	172	3	13134	0	4	2	9373	0	9	1	6877	0	36	0	3301	0	43	0	4123	0	1	1	1140	0	1	0	1463	0	0	0	329	0	0	0	3166	0	3	0	583	0	3
20	SS18L1	1	0	0	109	4	18825	0	172	2	13135	0	4	0	9375	0	9	0	6878	0	36	2	3299	0	43	1	4122	0	1	0	1141	0	1	0	1463	0	0	0	329	0	0	0	3166	0	3	0	583	0	3
1	TARDBP	1	0	0	109	6	18823	0	172	5	13132	0	4	0	9375	0	9	0	6878	0	36	0	3301	0	43	0	4123	0	1	0	1141	0	1	0	1463	0	0	0	329	0	0	0	3166	0	3	1	582	0	3
14	TECPR2	1	0	0	109	8	18821	0	172	4	13133	0	4	3	9372	0	9	1	6877	0	36	1	3300	0	43	1	4122	0	1	1	1140	0	1	0	1463	0	0	0	329	0	0	0	3166	0	3	1	582	0	3
3	TFG	1	0	0	109	7	18822	0	172	1	13136	0	4	0	9375	0	9	1	6877	0	36	0	3301	0	43	0	4123	0	1	0	1141	0	1	0	1463	0	0	0	329	0	0	1	3165	0	3	1	582	0	3
5	TNIP1	1	0	0	109	2	18827	0	172	0	13137	0	4	1	9374	0	9	0	6878	0	36	1	3300	0	43	3	4120	0	1	0	1141	0	1	0	1463	0	0	0	329	0	0	0	3166	0	3	0	583	0	3
2	TUBA4A	1	0	0	109	9	18820	0	172	3	13134	0	4	5	9370	0	9	2	6876	0	36	2	3299	0	43	1	4122	0	1	0	1141	0	1	2	1461	0	0	0	329	0	0	0	3166	0	3	1	582	0	3
4	UCHL1	1	0	0	109	6	18823	0	172	6	13131	0	4	2	9373	0	9	0	6878	0	36	3	3298	0	43	3	4120	0	1	0	1141	0	1	0	1463	0	0	0	329	0	0	0	3166	0	3	0	583	0	3
19	UNC13A	1	0	0	109	3	18826	0	172	2	13135	0	4	2	9373	0	9	0	6878	0	36	2	3299	0	43	0	4123	0	1	0	1141	0	1	0	1463	0	0	0	329	0	0	0	3166	0	3	0	583	0	3
15	USP8	1	0	0	109	7	18822	0	172	11	13126	0	4	5	9370	0	9	1	6877	0	36	0	3301	0	43	0	4123	0	1	0	1141	0	1	0	1463	0	0	0	329	0	0	0	3166	0	3	0	583	0	3
20	VAPB	1	0	0	109	1	18828	0	172	0	13137	0	4	0	9375	0	9	0	6878	0	36	0	3301	0	43	0	4123	0	1	0	1141	0	1	0	1463	0	0	0	329	0	0	0	3166	0	3	1	582	0	3
8	VPS37A	1	0	0	109	2	18827	0	172	1	13136	0	4	0	9375	0	9	0	6878	0	36	0	3301	0	43	0	4123	0	1	0	1141	0	1	0	1463	0	0	0	329	0	0	0	3166	0	3	0	583	0	3
8	WASHC5	1	0	0	109	4	18825	0	172	12	13125	0	4	12	9363	0	9	6	6872	0	36	5	3296	0	43	11	4112	0	1	2	1139	0	1	3	1460	0	0	0	329	0	0	1	3165	0	3	0	583	0	3
3	WDR48	1	0	0	109	3	18826	0	172	0	13137	0	4	1	9374	0	9	0	6878	0	36	1	3300	0	43	1	4122	0	1	0	1141	0	1	0	1463	0	0	0	329	0	0	0	3166	0	3	0	583	0	3
5	ZFR	1	0	0	109	1	18828	0	172	0	13137	0	4	0	9375	0	9	3	6875	0	36	0	3301	0	43	2	4121	0	1	0	1141	0	1	0	1463	0	0	0	329	0	0	0	3166	0	3	0	583	0	3
10	ZFYVE27	1	0	0	109	2	18827	0	172	1	13136	0	4	2	9373	0	9	0	6878	0	36	0	3301	0	43	0	4123	0	1	0	1141	0	1	0	1463	0	0	0	329	0	0	1	3165	0	3	0	583	0	3
chr: chromosome
P, OR: pvalue and odds ratio from the Cochran-Mantel-Haeszel (CMH) exact test of the dominant model.
The column names of counts consist of four components, which are explained below. Four consecutive counts form one 2x2 contingency table of a group in CMH test
caseWMutation: number of cases with defined mutations; caseWOMutation: number of cases without defined mutations; controlWMutation: number of controls with defined mutations; controlWOMutation: number of controls without defined mutations
NFE: non-Finnish European; AFR: African; AMR: indigenous American; EAS: Eastern Asian; SAS: Souther Asian; FIN: Finnihs European
XX: Female; XY: Male
[truncated: 2 more columns]

## Sheet: S3c fHSP
Table S3c. Burden test of ultra rare variants in known ALS and HSP genes in familial HSP patients with gnomAD control using CoCoRV
chr	gene	P	OR	caseWMutation_NFE_XX_DOM	caseWOMutation_NFE_XX_DOM	controlWMutation_NFE_XX_DOM	controlWOMutation_NFE_XX_DOM	caseWMutation_NFE_XY_DOM	caseWOMutation_NFE_XY_DOM	controlWMutation_NFE_XY_DOM	controlWOMutation_NFE_XY_DOM	caseWMutation_AFR_XX_DOM	caseWOMutation_AFR_XX_DOM	controlWMutation_AFR_XX_DOM	controlWOMutation_AFR_XX_DOM	caseWMutation_AFR_XY_DOM	caseWOMutation_AFR_XY_DOM	controlWMutation_AFR_XY_DOM	controlWOMutation_AFR_XY_DOM	caseWMutation_AMR_XX_DOM	caseWOMutation_AMR_XX_DOM	controlWMutation_AMR_XX_DOM	controlWOMutation_AMR_XX_DOM	caseWMutation_AMR_XY_DOM	caseWOMutation_AMR_XY_DOM	controlWMutation_AMR_XY_DOM	controlWOMutation_AMR_XY_DOM	caseWMutation_EAS_XX_DOM	caseWOMutation_EAS_XX_DOM	controlWMutation_EAS_XX_DOM	controlWOMutation_EAS_XX_DOM	caseWMutation_EAS_XY_DOM	caseWOMutation_EAS_XY_DOM	controlWMutation_EAS_XY_DOM	controlWOMutation_EAS_XY_DOM	caseWMutation_FIN_XX_DOM	caseWOMutation_FIN_XX_DOM	controlWMutation_FIN_XX_DOM	controlWOMutation_FIN_XX_DOM	caseWMutation_FIN_XY_DOM	caseWOMutation_FIN_XY_DOM	controlWMutation_FIN_XY_DOM	controlWOMutation_FIN_XY_DOM	caseWMutation_SAS_XX_DOM	caseWOMutation_SAS_XX_DOM	controlWMutation_SAS_XX_DOM	controlWOMutation_SAS_XX_DOM	caseWMutation_SAS_XY_DOM	caseWOMutation_SAS_XY_DOM
2	SPAST	1.04972e-62	952.267	15	21	11	18818	9	16	10	13127	1	0	8	9367	0	0	0	6878	1	1	3	3298	1	1	9	4114	0	1	0	1141	0	0	0	1463	0	0	0	329	0	0	0	3166	0	0	0	583	0	0
14	ATL1	2.88049e-08	1338.12	2	34	1	18828	1	24	0	13137	0	1	1	9374	0	0	0	6878	0	2	0	3301	0	2	0	4123	0	1	0	1141	0	0	1	1462	0	0	0	329	0	0	1	3165	0	0	0	583	0	0
16	SPG7	0.000116819	17.5009	3	33	75	18754	1	24	43	13094	0	1	56	9319	0	0	31	6847	0	2	7	3294	0	2	8	4115	0	1	3	1138	0	0	5	1458	0	0	0	329	0	0	0	3166	0	0	0	583	0	0
1	DSTYK	0.00222765	1264.96	1	35	0	18829	0	25	0	13137	0	1	3	9372	0	0	1	6877	0	2	0	3301	0	2	0	4123	0	1	0	1141	0	0	0	1463	0	0	0	329	0	0	0	3166	0	0	0	583	0	0
8	ERLIN2	0.00949691	132.656	1	35	3	18826	0	25	1	13136	0	1	0	9375	0	0	1	6877	0	2	0	3301	0	2	0	4123	0	1	0	1141	0	0	0	1463	0	0	0	329	0	0	0	3166	0	0	0	583	0	0
4	UCHL1	0.0278644	38.1894	0	36	6	18823	1	24	6	13131	0	1	2	9373	0	0	0	6878	0	2	3	3298	0	2	3	4120	0	1	0	1141	0	0	0	1463	0	0	0	329	0	0	0	3166	0	0	0	583	0	0
8	WASHC5	0.0428361	24.1691	1	35	4	18825	0	25	12	13125	0	1	12	9363	0	0	6	6872	0	2	5	3296	0	2	11	4112	0	1	2	1139	0	0	3	1460	0	0	0	329	0	0	1	3165	0	0	0	583	0	0
9	GBA2	0.051244	19.9497	1	35	10	18819	0	25	14	13123	0	1	1	9374	0	0	3	6875	0	2	4	3297	0	2	5	4118	0	1	0	1141	0	0	3	1460	0	0	0	329	0	0	0	3166	0	0	0	583	0	0
3	CNTN6	0.131488	7.28134	0	36	43	18786	1	24	26	13111	0	1	8	9367	0	0	9	6869	0	2	4	3297	0	2	3	4120	0	1	3	1138	0	0	2	1461	0	0	0	329	0	0	0	3166	0	0	0	583	0	0
4	GRID2	0.176088	5.27775	1	35	55	18774	0	25	33	13104	0	1	27	9348	0	0	21	6857	0	2	10	3291	0	2	16	4107	0	1	8	1133	0	0	6	1457	0	0	0	329	0	0	6	3160	0	0	0	583	0	0
15	SPG11	0.213577	4.246	0	36	69	18760	1	24	47	13090	0	1	35	9340	0	0	32	6846	0	2	5	3296	0	2	8	4115	0	1	7	1134	0	0	2	1461	0	0	0	329	0	0	3	3163	0	0	2	581	0	0
10	ALDH18A1	1	0	0	36	50	18779	0	25	42	13095	0	1	26	9349	0	0	23	6855	0	2	5	3296	0	2	7	4116	0	1	3	1138	0	0	10	1453	0	0	0	329	0	0	7	3159	0	0	2	581	0	0
2	ALS2	1	0	0	36	12	18817	0	25	12	13125	0	1	7	9368	0	0	4	6874	0	2	0	3301	0	2	1	4122	0	1	0	1141	0	0	1	1462	0	0	0	329	0	0	0	3166	0	0	0	583	0	0
1	AMPD2	1	0	0	36	14	18815	0	25	10	13127	0	1	2	9373	0	0	3	6875	0	2	0	3301	0	2	0	4123	0	1	0	1141	0	0	2	1461	0	0	0	329	0	0	0	3166	0	0	0	583	0	0
14	ANG	1	0	0	36	13	18816	0	25	7	13130	0	1	1	9374	0	0	1	6877	0	2	2	3299	0	2	3	4120	0	1	3	1138	0	0	0	1463	0	0	0	329	0	0	1	3165	0	0	0	583	0	0
10	ANXA11	1	0	0	36	15	18814	0	25	5	13132	0	1	16	9359	0	0	12	6866	0	2	2	3299	0	2	2	4121	0	1	4	1137	0	0	1	1462	0	0	0	329	0	0	0	3166	0	0	0	583	0	0
1	AP4B1	1	0	0	36	9	18820	0	25	14	13123	0	1	12	9363	0	0	14	6864	0	2	2	3299	0	2	4	4119	0	1	0	1141	0	0	1	1462	0	0	0	329	0	0	2	3164	0	0	2	581	0	0
15	AP4E1	1	0	0	36	11	18818	0	25	4	13133	0	1	2	9373	0	0	4	6874	0	2	1	3300	0	2	1	4122	0	1	1	1140	0	0	0	1463	0	0	0	329	0	0	0	3166	0	0	0	583	0	0
7	AP4M1	1	0	0	36	20	18809	0	25	14	13123	0	1	6	9369	0	0	5	6873	0	2	0	3301	0	2	3	4120	0	1	1	1140	0	0	1	1462	0	0	0	329	0	0	0	3166	0	0	1	582	0	0
14	AP4S1	1	0	0	36	6	18823	0	25	6	13131	0	1	4	9371	0	0	5	6873	0	2	2	3299	0	2	1	4122	0	1	1	1140	0	0	1	1462	0	0	0	329	0	0	1	3165	0	0	0	583	0	0
7	AP5Z1	1	0	0	36	33	18796	0	25	21	13116	0	1	20	9355	0	0	10	6868	0	2	1	3300	0	2	6	4117	0	1	0	1141	0	0	4	1459	0	0	0	329	0	0	5	3161	0	0	0	583	0	0
5	ARHGEF28	1	0	0	36	29	18800	0	25	25	13112	0	1	21	9354	0	0	8	6870	0	2	3	3298	0	2	7	4116	0	1	1	1140	0	0	3	1460	0	0	0	329	0	0	1	3165	0	0	3	580	0	0
16	ARL6IP1	1	0	0	36	3	18826	0	25	2	13135	0	1	1	9374	0	0	1	6877	0	2	0	3301	0	2	1	4122	0	1	0	1141	0	0	0	1463	0	0	0	329	0	0	0	3166	0	0	0	583	0	0
1	ATP13A2	1	0	0	36	29	18800	0	25	22	13115	0	1	7	9368	0	0	7	6871	0	2	4	3297	0	2	3	4120	0	1	0	1141	0	0	1	1462	0	0	0	329	0	0	1	3165	0	0	0	583	0	0
6	ATXN1	1	0	0	36	24	18805	0	25	12	13125	0	1	12	9363	0	0	7	6871	0	2	2	3299	0	2	5	4118	0	1	0	1141	0	0	1	1462	0	0	0	329	0	0	0	3166	0	0	1	582	0	0
12	ATXN2	1	0	0	36	16	18813	0	25	16	13121	0	1	9	9366	0	0	8	6870	0	2	1	3300	0	2	0	4123	0	1	2	1139	0	0	5	1458	0	0	0	329	0	0	0	3166	0	0	0	583	0	0
12	B4GALNT1	1	0	0	36	11	18818	0	25	10	13127	0	1	19	9356	0	0	12	6866	0	2	4	3297	0	2	4	4119	0	1	0	1141	0	0	0	1463	0	0	0	329	0	0	2	3164	0	0	0	583	0	0
12	C12orf65	1	0	0	36	19	18810	0	25	18	13119	0	1	4	9371	0	0	0	6878	0	2	1	3300	0	2	0	4123	0	1	0	1141	0	0	1	1462	0	0	0	329	0	0	0	3166	0	0	0	583	0	0
19	C19orf12	1	0	0	36	14	18815	0	25	8	13129	0	1	14	9361	0	0	4	6874	0	2	2	3299	0	2	4	4119	0	1	0	1141	0	0	0	1463	0	0	0	329	0	0	1	3165	0	0	0	583	0	0
9	C9orf72	1	0	0	36	2	18827	0	25	1	13136	0	1	2	9373	0	0	3	6875	0	2	0	3301	0	2	0	4123	0	1	0	1141	0	0	0	1463	0	0	0	329	0	0	0	3166	0	0	1	582	0	0
11	CAPN1	1	0	0	36	12	18817	0	25	9	13128	0	1	5	9370	0	0	5	6873	0	2	7	3294	0	2	4	4119	0	1	1	1140	0	0	2	1461	0	0	0	329	0	0	1	3165	0	0	0	583	0	0
16	CCNF	1	0	0	36	10	18819	0	25	9	13128	0	1	6	9369	0	0	6	6872	0	2	1	3300	0	2	0	4123	0	1	0	1141	0	0	0	1463	0	0	0	329	0	0	0	3166	0	0	0	583	0	0
5	CCT5	1	0	0	36	1	18828	0	25	1	13136	0	1	0	9375	0	0	0	6878	0	2	0	3301	0	2	1	4122	0	1	0	1141	0	0	0	1463	0	0	0	329	0	0	0	3166	0	0	0	583	0	0
20	CDH22	1	0	0	36	3	18826	0	25	3	13134	0	1	1	9374	0	0	1	6877	0	2	1	3300	0	2	1	4122	0	1	0	1141	0	0	0	1463	0	0	0	329	0	0	0	3166	0	0	0	583	0	0
21	CFAP410	1	0	0	36	49	18780	0	25	44	13093	0	1	18	9357	0	0	8	6870	0	2	2	3299	0	2	4	4119	0	1	0	1141	0	0	2	1461	0	0	0	329	0	0	2	3164	0	0	0	583	0	0
22	CHCHD10	1	0	0	36	6	18823	0	25	1	13136	0	1	2	9373	0	0	4	6874	0	2	3	3298	0	2	2	4121	0	1	0	1141	0	0	0	1463	0	0	0	329	0	0	0	3166	0	0	0	583	0	0
3	CHMP2B	1	0	0	36	17	18812	0	25	7	13130	0	1	3	9372	0	0	3	6875	0	2	0	3301	0	2	0	4123	0	1	0	1141	0	0	0	1463	0	0	0	329	0	0	0	3166	0	0	1	582	0	0
19	CPT1C	1	0	0	36	11	18818	0	25	5	13132	0	1	6	9369	0	0	3	6875	0	2	0	3301	0	2	1	4122	0	1	1	1140	0	0	0	1463	0	0	0	329	0	0	0	3166	0	0	1	582	0	0
16	CRYM	1	0	0	36	4	18825	0	25	2	13135	0	1	2	9373	0	0	0	6878	0	2	1	3300	0	2	1	4122	0	1	0	1141	0	0	0	1463	0	0	0	329	0	0	0	3166	0	0	0	583	0	0
5	CSNK1G3	1	0	0	36	0	18829	0	25	0	13137	0	1	0	9375	0	0	0	6878	0	2	0	3301	0	2	0	4123	0	1	0	1141	0	0	0	1463	0	0	0	329	0	0	0	3166	0	0	0	583	0	0
3	CX3CR1	1	0	0	36	8	18821	0	25	0	13137	0	1	0	9375	0	0	2	6876	0	2	0	3301	0	2	0	4123	0	1	0	1141	0	0	0	1463	0	0	0	329	0	0	0	3166	0	0	0	583	0	0
4	CYP2U1	1	0	0	36	27	18802	0	25	11	13126	0	1	8	9367	0	0	5	6873	0	2	2	3299	0	2	2	4121	0	1	1	1140	0	0	0	1463	0	0	0	329	0	0	0	3166	0	0	1	582	0	0
8	CYP7B1	1	0	0	36	11	18818	0	25	16	13121	0	1	3	9372	0	0	4	6874	0	2	6	3295	0	2	1	4122	0	1	3	1138	0	0	2	1461	0	0	0	329	0	0	1	3165	0	0	1	582	0	0
12	DAO	1	0	0	36	2	18827	0	25	4	13133	0	1	9	9366	0	0	2	6876	0	2	7	3294	0	2	2	4121	0	1	1	1140	0	0	0	1463	0	0	0	329	0	0	0	3166	0	0	0	583	0	0
14	DDHD1	1	0	0	36	7	18822	0	25	6	13131	0	1	0	9375	0	0	0	6878	0	2	2	3299	0	2	1	4122	0	1	0	1141	0	0	0	1463	0	0	0	329	0	0	2	3164	0	0	0	583	0	0
8	DDHD2	1	0	0	36	18	18811	0	25	10	13127	0	1	2	9373	0	0	1	6877	0	2	1	3300	0	2	1	4122	0	1	1	1140	0	0	1	1462	0	0	0	329	0	0	0	3166	0	0	0	583	0	0
17	DNAJC7	1	0	0	36	1	18828	0	25	0	13137	0	1	1	9374	0	0	0	6878	0	2	0	3301	0	2	0	4123	0	1	0	1141	0	0	0	1463	0	0	0	329	0	0	1	3165	0	0	0	583	0	0
10	ENTPD1	1	0	0	36	0	18829	0	25	5	13132	0	1	2	9373	0	0	3	6875	0	2	1	3300	0	2	3	4120	0	1	0	1141	0	0	0	1463	0	0	0	329	0	0	1	3165	0	0	0	583	0	0
2	EPHA4	1	0	0	36	2	18827	0	25	0	13137	0	1	2	9373	0	0	0	6878	0	2	1	3300	0	2	1	4122	0	1	0	1141	0	0	0	1463	0	0	0	329	0	0	1	3165	0	0	0	583	0	0
2	ERBB4	1	0	0	36	11	18818	0	25	5	13132	0	1	8	9367	0	0	11	6867	0	2	5	3296	0	2	0	4123	0	1	1	1140	0	0	2	1461	0	0	0	329	0	0	1	3165	0	0	0	583	0	0
10	ERLIN1	1	0	0	36	3	18826	0	25	0	13137	0	1	1	9374	0	0	1	6877	0	2	0	3301	0	2	0	4123	0	1	0	1141	0	0	0	1463	0	0	0	329	0	0	1	3165	0	0	0	583	0	0
16	FA2H	1	0	0	36	26	18803	0	25	19	13118	0	1	4	9371	0	0	5	6873	0	2	1	3300	0	2	5	4118	0	1	0	1141	0	0	2	1461	0	0	0	329	0	0	0	3166	0	0	1	582	0	0
6	FARS2	1	0	0	36	31	18798	0	25	27	13110	0	1	19	9356	0	0	12	6866	0	2	3	3298	0	2	4	4119	0	1	2	1139	0	0	1	1462	0	0	0	329	0	0	0	3166	0	0	1	582	0	0
6	FIG4	1	0	0	36	27	18802	0	25	21	13116	0	1	16	9359	0	0	16	6862	0	2	3	3298	0	2	2	4121	0	1	3	1138	0	0	3	1460	0	0	0	329	0	0	0	3166	0	0	0	583	0	0
16	FUS	1	0	0	36	7	18822	0	25	1	13136	0	1	5	9370	0	0	4	6874	0	2	2	3299	0	2	7	4116	0	1	0	1141	0	0	0	1463	0	0	0	329	0	0	0	3166	0	0	1	582	0	0
1	GJC2	1	0	0	36	4	18825	0	25	6	13131	0	1	2	9373	0	0	2	6876	0	2	1	3300	0	2	0	4123	0	1	1	1140	0	0	2	1461	0	0	0	329	0	0	0	3166	0	0	0	583	0	0
9	GLE1	1	0	0	36	13	18816	0	25	3	13134	0	1	4	9371	0	0	1	6877	0	2	0	3301	0	2	0	4123	0	1	0	1141	0	0	1	1462	0	0	0	329	0	0	2	3164	0	0	0	583	0	0
5	GPX3	1	0	0	36	0	18829	0	25	0	13137	0	1	0	9375	0	0	0	6878	0	2	0	3301	0	2	0	4123	0	1	0	1141	0	0	0	1463	0	0	0	329	0	0	0	3166	0	0	0	583	0	0
6	HFE	1	0	0	36	5	18824	0	25	8	13129	0	1	10	9365	0	0	11	6867	0	2	1	3300	0	2	4	4119	0	1	1	1140	0	0	0	1463	0	0	0	329	0	0	0	3166	0	0	0	583	0	0
12	HNRNPA1	1	0	0	36	3	18826	0	25	2	13135	0	1	0	9375	0	0	0	6878	0	2	6	3295	0	2	5	4118	0	1	0	1141	0	0	0	1463	0	0	0	329	0	0	0	3166	0	0	0	583	0	0
2	HSPD1	1	0	0	36	2	18827	0	25	0	13137	0	1	0	9375	0	0	0	6878	0	2	1	3300	0	2	0	4123	0	1	0	1141	0	0	0	1463	0	0	0	329	0	0	0	3166	0	0	0	583	0	0
1	IBA57	1	0	0	36	12	18817	0	25	11	13126	0	1	11	9364	0	0	6	6872	0	2	5	3296	0	2	2	4121	0	1	0	1141	0	0	1	1462	0	0	0	329	0	0	0	3166	0	0	0	583	0	0
2	KIF1A	1	0	0	36	7	18822	0	25	3	13134	0	1	2	9373	0	0	1	6877	0	2	0	3301	0	2	0	4123	0	1	1	1140	0	0	0	1463	0	0	0	329	0	0	3	3163	0	0	0	583	0	0
17	KIF1C	1	0	0	36	17	18812	0	25	10	13127	0	1	12	9363	0	0	13	6865	0	2	1	3300	0	2	2	4121	0	1	1	1140	0	0	0	1463	0	0	0	329	0	0	0	3166	0	0	0	583	0	0
12	KIF5A	1	0	0	36	4	18825	0	25	4	13133	0	1	0	9375	0	0	0	6878	0	2	1	3300	0	2	1	4122	0	1	1	1140	0	0	1	1462	0	0	0	329	0	0	0	3166	0	0	0	583	0	0
11	KLC2	1	0	0	36	4	18825	0	25	5	13132	0	1	0	9375	0	0	0	6878	0	2	0	3301	0	2	1	4122	0	1	0	1141	0	0	0	1463	0	0	0	329	0	0	1	3165	0	0	0	583	0	0
5	LMNB1	1	0	0	36	0	18829	0	25	1	13136	0	1	0	9375	0	0	0	6878	0	2	0	3301	0	2	0	4123	0	1	0	1141	0	0	0	1463	0	0	0	329	0	0	0	3166	0	0	0	583	0	0
19	MAG	1	0	0	36	11	18818	0	25	7	13130	0	1	6	9369	0	0	5	6873	0	2	0	3301	0	2	1	4122	0	1	0	1141	0	0	2	1461	0	0	0	329	0	0	0	3166	0	0	0	583	0	0
4	NEK1	1	0	0	36	20	18809	0	25	26	13111	0	1	14	9361	0	0	6	6872	0	2	5	3296	0	2	3	4120	0	1	2	1139	0	0	2	1461	0	0	0	329	0	0	6	3160	0	0	1	582	0	0
15	NIPA1	1	0	0	36	1	18828	0	25	2	13135	0	1	3	9372	0	0	2	6876	0	2	0	3301	0	2	0	4123	0	1	0	1141	0	0	0	1463	0	0	0	329	0	0	0	3166	0	0	0	583	0	0
10	NT5C2	1	0	0	36	7	18822	0	25	6	13131	0	1	1	9374	0	0	2	6876	0	2	2	3299	0	2	8	4115	0	1	0	1141	0	0	1	1462	0	0	0	329	0	0	0	3166	0	0	0	583	0	0
10	OPTN	1	0	0	36	16	18813	0	25	10	13127	0	1	0	9375	0	0	1	6877	0	2	0	3301	0	2	9	4114	0	1	1	1140	0	0	0	1463	0	0	0	329	0	0	1	3165	0	0	0	583	0	0
17	PFN1	1	0	0	36	0	18829	0	25	0	13137	0	1	0	9375	0	0	0	6878	0	2	0	3301	0	2	0	4123	0	1	0	1141	0	0	0	1463	0	0	0	329	0	0	0	3166	0	0	0	583	0	0
2	PGAP1	1	0	0	36	16	18813	0	25	7	13130	0	1	2	9373	0	0	3	6875	0	2	0	3301	0	2	3	4120	0	1	0	1141	0	0	0	1463	0	0	0	329	0	0	0	3166	0	0	0	583	0	0
19	PNPLA6	1	0	0	36	38	18791	0	25	38	13099	0	1	8	9367	0	0	6	6872	0	2	2	3299	0	2	5	4118	0	1	0	1141	0	0	2	1461	0	0	0	329	0	0	2	3164	0	0	0	583	0	0
1	RAB3GAP2	1	0	0	36	6	18823	0	25	3	13134	0	1	3	9372	0	0	1	6877	0	2	2	3299	0	2	6	4117	0	1	0	1141	0	0	2	1461	0	0	0	329	0	0	3	3163	0	0	0	583	0	0
2	REEP1	1	0	0	36	1	18828	0	25	0	13137	0	1	3	9372	0	0	5	6873	0	2	0	3301	0	2	1	4122	0	1	0	1141	0	0	0	1463	0	0	0	329	0	0	0	3166	0	0	0	583	0	0
5	REEP2	1	0	0	36	0	18829	0	25	0	13137	0	1	0	9375	0	0	1	6877	0	2	0	3301	0	2	1	4122	0	1	0	1141	0	0	0	1463	0	0	0	329	0	0	0	3166	0	0	0	583	0	0
19	RTN2	1	0	0	36	6	18823	0	25	8	13129	0	1	2	9373	0	0	2	6876	0	2	0	3301	0	2	1	4122	0	1	0	1141	0	0	0	1463	0	0	0	329	0	0	0	3166	0	0	1	582	0	0
17	SARM1	1	0	0	36	8	18821	0	25	9	13128	0	1	4	9371	0	0	0	6878	0	2	2	3299	0	2	8	4115	0	1	1	1140	0	0	3	1460	0	0	0	329	0	0	0	3166	0	0	1	582	0	0
14	SCFD1	1	0	0	36	2	18827	0	25	0	13137	0	1	0	9375	0	0	0	6878	0	2	0	3301	0	2	0	4123	0	1	0	1141	0	0	0	1463	0	0	0	329	0	0	0	3166	0	0	0	583	0	0
3	SLC33A1	1	0	0	36	3	18826	0	25	3	13134	0	1	1	9374	0	0	0	6878	0	2	1	3300	0	2	1	4122	0	1	1	1140	0	0	0	1463	0	0	0	329	0	0	2	3164	0	0	0	583	0	0
21	SOD1	1	0	0	36	6	18823	0	25	6	13131	0	1	1	9374	0	0	2	6876	0	2	2	3299	0	2	1	4122	0	1	3	1138	0	0	2	1461	0	0	0	329	0	0	3	3163	0	0	0	583	0	0
13	SPART	1	0	0	36	15	18814	0	25	11	13126	0	1	19	9356	0	0	9	6869	0	2	3	3298	0	2	1	4122	0	1	1	1140	0	0	0	1463	0	0	0	329	0	0	1	3165	0	0	0	583	0	0
15	SPG21	1	0	0	36	10	18819	0	25	4	13133	0	1	1	9374	0	0	3	6875	0	2	0	3301	0	2	4	4119	0	1	0	1141	0	0	1	1462	0	0	0	329	0	0	0	3166	0	0	0	583	0	0
5	SQSTM1	1	0	0	36	12	18817	0	25	3	13134	0	1	2	9373	0	0	1	6877	0	2	0	3301	0	2	0	4123	0	1	1	1140	0	0	0	1463	0	0	0	329	0	0	0	3166	0	0	0	583	0	0
20	SS18L1	1	0	0	36	4	18825	0	25	2	13135	0	1	0	9375	0	0	0	6878	0	2	2	3299	0	2	1	4122	0	1	0	1141	0	0	0	1463	0	0	0	329	0	0	0	3166	0	0	0	583	0	0
1	TARDBP	1	0	0	36	6	18823	0	25	5	13132	0	1	0	9375	0	0	0	6878	0	2	0	3301	0	2	0	4123	0	1	0	1141	0	0	0	1463	0	0	0	329	0	0	0	3166	0	0	1	582	0	0
12	TBK1	1	0	0	36	3	18826	0	25	4	13133	0	1	1	9374	0	0	3	6875	0	2	0	3301	0	2	0	4123	0	1	0	1141	0	0	0	1463	0	0	0	329	0	0	2	3164	0	0	0	583	0	0
14	TECPR2	1	0	0	36	8	18821	0	25	4	13133	0	1	3	9372	0	0	1	6877	0	2	1	3300	0	2	1	4122	0	1	1	1140	0	0	0	1463	0	0	0	329	0	0	0	3166	0	0	1	582	0	0
3	TFG	1	0	0	36	7	18822	0	25	1	13136	0	1	0	9375	0	0	1	6877	0	2	0	3301	0	2	0	4123	0	1	0	1141	0	0	0	1463	0	0	0	329	0	0	1	3165	0	0	1	582	0	0
5	TNIP1	1	0	0	36	2	18827	0	25	0	13137	0	1	1	9374	0	0	0	6878	0	2	1	3300	0	2	3	4120	0	1	0	1141	0	0	0	1463	0	0	0	329	0	0	0	3166	0	0	0	583	0	0
2	TUBA4A	1	0	0	36	9	18820	0	25	3	13134	0	1	5	9370	0	0	2	6876	0	2	2	3299	0	2	1	4122	0	1	0	1141	0	0	2	1461	0	0	0	329	0	0	0	3166	0	0	1	582	0	0
19	UNC13A	1	0	0	36	3	18826	0	25	2	13135	0	1	2	9373	0	0	0	6878	0	2	2	3299	0	2	0	4123	0	1	0	1141	0	0	0	1463	0	0	0	329	0	0	0	3166	0	0	0	583	0	0
15	USP8	1	0	0	36	7	18822	0	25	11	13126	0	1	5	9370	0	0	1	6877	0	2	0	3301	0	2	0	4123	0	1	0	1141	0	0	0	1463	0	0	0	329	0	0	0	3166	0	0	0	583	0	0
20	VAPB	1	0	0	36	1	18828	0	25	0	13137	0	1	0	9375	0	0	0	6878	0	2	0	3301	0	2	0	4123	0	1	0	1141	0	0	0	1463	0	0	0	329	0	0	0	3166	0	0	1	582	0	0
9	VCP	1	0	0	36	7	18822	0	25	12	13125	0	1	9	9366	0	0	4	6874	0	2	3	3298	0	2	6	4117	0	1	0	1141	0	0	4	1459	0	0	0	329	0	0	2	3164	0	0	0	583	0	0
8	VPS37A	1	0	0	36	2	18827	0	25	1	13136	0	1	0	9375	0	0	0	6878	0	2	0	3301	0	2	0	4123	0	1	0	1141	0	0	0	1463	0	0	0	329	0	0	0	3166	0	0	0	583	0	0
3	WDR48	1	0	0	36	3	18826	0	25	0	13137	0	1	1	9374	0	0	0	6878	0	2	1	3300	0	2	1	4122	0	1	0	1141	0	0	0	1463	0	0	0	329	0	0	0	3166	0	0	0	583	0	0
5	ZFR	1	0	0	36	1	18828	0	25	0	13137	0	1	0	9375	0	0	3	6875	0	2	0	3301	0	2	2	4121	0	1	0	1141	0	0	0	1463	0	0	0	329	0	0	0	3166	0	0	0	583	0	0
14	ZFYVE26	1	0	0	36	27	18802	0	25	16	13121	0	1	8	9367	0	0	7	6871	0	2	0	3301	0	2	2	4121	0	1	1	1140	0	0	3	1460	0	0	0	329	0	0	2	3164	0	0	1	582	0	0
10	ZFYVE27	1	0	0	36	2	18827	0	25	1	13136	0	1	2	9373	0	0	0	6878	0	2	0	3301	0	2	0	4123	0	1	0	1141	0	0	0	1463	0	0	0	329	0	0	1	3165	0	0	0	583	0	0
chr: chromosome
P, OR: pvalue and odds ratio from the Cochran-Mantel-Haeszel (CMH) exact test of the dominant model.
The column names of counts consist of four components, which are explained below. Four consecutive counts form one 2x2 contingency table of a group in CMH test
caseWMutation: number of cases with defined mutations; caseWOMutation: number of cases without defined mutations; controlWMutation: number of controls with defined mutations; controlWOMutation: number of controls without defined mutations
NFE: non-Finnish European; AFR: African; AMR: indigenous American; EAS: Eastern Asian; SAS: Souther Asian; FIN: Finnihs European
XX: Female; XY: Male
[truncated: 2 more columns]

## Sheet: S3d sHSP
Table S3d. Burden test of ultra rare variants in known ALS and HSP genes in sporadic HSP patients with gnomAD control using CoCoRV
chr	gene	P	OR	caseWMutation_NFE_XX_DOM	caseWOMutation_NFE_XX_DOM	controlWMutation_NFE_XX_DOM	controlWOMutation_NFE_XX_DOM	caseWMutation_NFE_XY_DOM	caseWOMutation_NFE_XY_DOM	controlWMutation_NFE_XY_DOM	controlWOMutation_NFE_XY_DOM	caseWMutation_AFR_XX_DOM	caseWOMutation_AFR_XX_DOM	controlWMutation_AFR_XX_DOM	controlWOMutation_AFR_XX_DOM	caseWMutation_AFR_XY_DOM	caseWOMutation_AFR_XY_DOM	controlWMutation_AFR_XY_DOM	controlWOMutation_AFR_XY_DOM	caseWMutation_AMR_XX_DOM	caseWOMutation_AMR_XX_DOM	controlWMutation_AMR_XX_DOM	controlWOMutation_AMR_XX_DOM	caseWMutation_AMR_XY_DOM	caseWOMutation_AMR_XY_DOM	controlWMutation_AMR_XY_DOM	controlWOMutation_AMR_XY_DOM	caseWMutation_EAS_XX_DOM	caseWOMutation_EAS_XX_DOM	controlWMutation_EAS_XX_DOM	controlWOMutation_EAS_XX_DOM	caseWMutation_EAS_XY_DOM	caseWOMutation_EAS_XY_DOM	controlWMutation_EAS_XY_DOM	controlWOMutation_EAS_XY_DOM	caseWMutation_FIN_XX_DOM	caseWOMutation_FIN_XX_DOM	controlWMutation_FIN_XX_DOM	controlWOMutation_FIN_XX_DOM	caseWMutation_FIN_XY_DOM	caseWOMutation_FIN_XY_DOM	controlWMutation_FIN_XY_DOM	controlWOMutation_FIN_XY_DOM	caseWMutation_SAS_XX_DOM	caseWOMutation_SAS_XX_DOM	controlWMutation_SAS_XX_DOM	controlWOMutation_SAS_XX_DOM	caseWMutation_SAS_XY_DOM	caseWOMutation_SAS_XY_DOM
2	SPAST	1.70024e-26	305.339	7	22	11	18818	6	28	10	13127	0	0	8	9367	0	1	0	6878	0	2	3	3298	0	3	9	4114	0	0	0	1141	0	0	0	1463	0	0	0	329	0	0	0	3166	0	0	0	583	0	0
12	KIF5A	1.75227e-06	170.348	1	28	4	18825	2	32	4	13133	0	0	0	9375	0	1	0	6878	0	2	1	3300	0	3	1	4122	0	0	1	1140	0	0	1	1462	0	0	0	329	0	0	0	3166	0	0	0	583	0	0
5	CSNK1G3	0.00153781	Inf	1	28	0	18829	0	34	0	13137	0	0	0	9375	0	1	0	6878	0	2	0	3301	0	3	0	4123	0	0	0	1141	0	0	0	1463	0	0	0	329	0	0	0	3166	0	0	0	583	0	0
15	SPG11	0.00198789	12.9072	1	28	69	18760	2	32	47	13090	0	0	35	9340	0	1	32	6846	0	2	5	3296	0	3	8	4115	0	0	7	1134	0	0	2	1461	0	0	0	329	0	0	3	3163	0	0	2	581	0	0
2	REEP1	0.0055627	257.75	0	29	1	18828	1	33	0	13137	0	0	3	9372	0	1	5	6873	0	2	0	3301	0	3	1	4122	0	0	0	1141	0	0	0	1463	0	0	0	329	0	0	0	3166	0	0	0	583	0	0
15	NIPA1	0.00757635	181.044	0	29	1	18828	0	34	2	13135	0	0	3	9372	0	1	2	6876	1	1	0	3301	0	3	0	4123	0	0	0	1141	0	0	0	1463	0	0	0	329	0	0	0	3166	0	0	0	583	0	0
16	ARL6IP1	0.0121248	97.728	1	28	3	18826	0	34	2	13135	0	0	1	9374	0	1	1	6877	0	2	0	3301	0	3	1	4122	0	0	0	1141	0	0	0	1463	0	0	0	329	0	0	0	3166	0	0	0	583	0	0
20	SS18L1	0.0157253	72.3947	0	29	4	18825	1	33	2	13135	0	0	0	9375	0	1	0	6878	0	2	2	3299	0	3	1	4122	0	0	0	1141	0	0	0	1463	0	0	0	329	0	0	0	3166	0	0	0	583	0	0
4	GRID2	0.0161842	10.7995	2	27	55	18774	0	34	33	13104	0	0	27	9348	0	1	21	6857	0	2	10	3291	0	3	16	4107	0	0	8	1133	0	0	6	1457	0	0	0	329	0	0	6	3160	0	0	0	583	0	0
2	TUBA4A	0.0242667	44.3617	0	29	9	18820	0	34	3	13134	0	0	5	9370	0	1	2	6876	0	2	2	3299	1	2	1	4122	0	0	0	1141	0	0	2	1461	0	0	0	329	0	0	0	3166	0	0	1	582	0	0
16	SPG7	0.0251332	8.49715	1	28	75	18754	1	33	43	13094	0	0	56	9319	0	1	31	6847	0	2	7	3294	0	3	8	4115	0	0	3	1138	0	0	5	1458	0	0	0	329	0	0	0	3166	0	0	0	583	0	0
8	WASHC5	0.0486084	21.3347	0	29	4	18825	0	34	12	13125	0	0	12	9363	0	1	6	6872	0	2	5	3296	1	2	11	4112	0	0	2	1139	0	0	3	1460	0	0	0	329	0	0	1	3165	0	0	0	583	0	0
8	CYP7B1	0.0627443	16.1717	1	28	11	18818	0	34	16	13121	0	0	3	9372	0	1	4	6874	0	2	6	3295	0	3	1	4122	0	0	3	1138	0	0	2	1461	0	0	0	329	0	0	1	3165	0	0	1	582	0	0
6	FIG4	0.0988585	9.92205	0	29	27	18802	1	33	21	13116	0	0	16	9359	0	1	16	6862	0	2	3	3298	0	3	2	4121	0	0	3	1138	0	0	3	1460	0	0	0	329	0	0	0	3166	0	0	0	583	0	0
5	ARHGEF28	0.112157	8.65926	1	28	29	18800	0	34	25	13112	0	0	21	9354	0	1	8	6870	0	2	3	3298	0	3	7	4116	0	0	1	1140	0	0	3	1460	0	0	0	329	0	0	1	3165	0	0	3	580	0	0
10	ALDH18A1	0.179138	5.18236	0	29	50	18779	0	34	42	13095	0	0	26	9349	1	0	23	6855	0	2	5	3296	0	3	7	4116	0	0	3	1138	0	0	10	1453	0	0	0	329	0	0	7	3159	0	0	2	581	0	0
2	ALS2	1	0	0	29	12	18817	0	34	12	13125	0	0	7	9368	0	1	4	6874	0	2	0	3301	0	3	1	4122	0	0	0	1141	0	0	1	1462	0	0	0	329	0	0	0	3166	0	0	0	583	0	0
1	AMPD2	1	0	0	29	14	18815	0	34	10	13127	0	0	2	9373	0	1	3	6875	0	2	0	3301	0	3	0	4123	0	0	0	1141	0	0	2	1461	0	0	0	329	0	0	0	3166	0	0	0	583	0	0
14	ANG	1	0	0	29	13	18816	0	34	7	13130	0	0	1	9374	0	1	1	6877	0	2	2	3299	0	3	3	4120	0	0	3	1138	0	0	0	1463	0	0	0	329	0	0	1	3165	0	0	0	583	0	0
10	ANXA11	1	0	0	29	15	18814	0	34	5	13132	0	0	16	9359	0	1	12	6866	0	2	2	3299	0	3	2	4121	0	0	4	1137	0	0	1	1462	0	0	0	329	0	0	0	3166	0	0	0	583	0	0
1	AP4B1	1	0	0	29	9	18820	0	34	14	13123	0	0	12	9363	0	1	14	6864	0	2	2	3299	0	3	4	4119	0	0	0	1141	0	0	1	1462	0	0	0	329	0	0	2	3164	0	0	2	581	0	0
15	AP4E1	1	0	0	29	11	18818	0	34	4	13133	0	0	2	9373	0	1	4	6874	0	2	1	3300	0	3	1	4122	0	0	1	1140	0	0	0	1463	0	0	0	329	0	0	0	3166	0	0	0	583	0	0
7	AP4M1	1	0	0	29	20	18809	0	34	14	13123	0	0	6	9369	0	1	5	6873	0	2	0	3301	0	3	3	4120	0	0	1	1140	0	0	1	1462	0	0	0	329	0	0	0	3166	0	0	1	582	0	0
14	AP4S1	1	0	0	29	6	18823	0	34	6	13131	0	0	4	9371	0	1	5	6873	0	2	2	3299	0	3	1	4122	0	0	1	1140	0	0	1	1462	0	0	0	329	0	0	1	3165	0	0	0	583	0	0
7	AP5Z1	1	0	0	29	33	18796	0	34	21	13116	0	0	20	9355	0	1	10	6868	0	2	1	3300	0	3	6	4117	0	0	0	1141	0	0	4	1459	0	0	0	329	0	0	5	3161	0	0	0	583	0	0
14	ATL1	1	0	0	29	1	18828	0	34	0	13137	0	0	1	9374	0	1	0	6878	0	2	0	3301	0	3	0	4123	0	0	0	1141	0	0	1	1462	0	0	0	329	0	0	1	3165	0	0	0	583	0	0
1	ATP13A2	1	0	0	29	29	18800	0	34	22	13115	0	0	7	9368	0	1	7	6871	0	2	4	3297	0	3	3	4120	0	0	0	1141	0	0	1	1462	0	0	0	329	0	0	1	3165	0	0	0	583	0	0
6	ATXN1	1	0	0	29	24	18805	0	34	12	13125	0	0	12	9363	0	1	7	6871	0	2	2	3299	0	3	5	4118	0	0	0	1141	0	0	1	1462	0	0	0	329	0	0	0	3166	0	0	1	582	0	0
12	ATXN2	1	0	0	29	16	18813	0	34	16	13121	0	0	9	9366	0	1	8	6870	0	2	1	3300	0	3	0	4123	0	0	2	1139	0	0	5	1458	0	0	0	329	0	0	0	3166	0	0	0	583	0	0
12	B4GALNT1	1	0	0	29	11	18818	0	34	10	13127	0	0	19	9356	0	1	12	6866	0	2	4	3297	0	3	4	4119	0	0	0	1141	0	0	0	1463	0	0	0	329	0	0	2	3164	0	0	0	583	0	0
12	C12orf65	1	0	0	29	19	18810	0	34	18	13119	0	0	4	9371	0	1	0	6878	0	2	1	3300	0	3	0	4123	0	0	0	1141	0	0	1	1462	0	0	0	329	0	0	0	3166	0	0	0	583	0	0
19	C19orf12	1	0	0	29	14	18815	0	34	8	13129	0	0	14	9361	0	1	4	6874	0	2	2	3299	0	3	4	4119	0	0	0	1141	0	0	0	1463	0	0	0	329	0	0	1	3165	0	0	0	583	0	0
9	C9orf72	1	0	0	29	2	18827	0	34	1	13136	0	0	2	9373	0	1	3	6875	0	2	0	3301	0	3	0	4123	0	0	0	1141	0	0	0	1463	0	0	0	329	0	0	0	3166	0	0	1	582	0	0
11	CAPN1	1	0	0	29	12	18817	0	34	9	13128	0	0	5	9370	0	1	5	6873	0	2	7	3294	0	3	4	4119	0	0	1	1140	0	0	2	1461	0	0	0	329	0	0	1	3165	0	0	0	583	0	0
16	CCNF	1	0	0	29	10	18819	0	34	9	13128	0	0	6	9369	0	1	6	6872	0	2	1	3300	0	3	0	4123	0	0	0	1141	0	0	0	1463	0	0	0	329	0	0	0	3166	0	0	0	583	0	0
5	CCT5	1	0	0	29	1	18828	0	34	1	13136	0	0	0	9375	0	1	0	6878	0	2	0	3301	0	3	1	4122	0	0	0	1141	0	0	0	1463	0	0	0	329	0	0	0	3166	0	0	0	583	0	0
20	CDH22	1	0	0	29	3	18826	0	34	3	13134	0	0	1	9374	0	1	1	6877	0	2	1	3300	0	3	1	4122	0	0	0	1141	0	0	0	1463	0	0	0	329	0	0	0	3166	0	0	0	583	0	0
21	CFAP410	1	0	0	29	49	18780	0	34	44	13093	0	0	18	9357	0	1	8	6870	0	2	2	3299	0	3	4	4119	0	0	0	1141	0	0	2	1461	0	0	0	329	0	0	2	3164	0	0	0	583	0	0
22	CHCHD10	1	0	0	29	6	18823	0	34	1	13136	0	0	2	9373	0	1	4	6874	0	2	3	3298	0	3	2	4121	0	0	0	1141	0	0	0	1463	0	0	0	329	0	0	0	3166	0	0	0	583	0	0
3	CHMP2B	1	0	0	29	17	18812	0	34	7	13130	0	0	3	9372	0	1	3	6875	0	2	0	3301	0	3	0	4123	0	0	0	1141	0	0	0	1463	0	0	0	329	0	0	0	3166	0	0	1	582	0	0
3	CNTN6	1	0	0	29	43	18786	0	34	26	13111	0	0	8	9367	0	1	9	6869	0	2	4	3297	0	3	3	4120	0	0	3	1138	0	0	2	1461	0	0	0	329	0	0	0	3166	0	0	0	583	0	0
19	CPT1C	1	0	0	29	11	18818	0	34	5	13132	0	0	6	9369	0	1	3	6875	0	2	0	3301	0	3	1	4122	0	0	1	1140	0	0	0	1463	0	0	0	329	0	0	0	3166	0	0	1	582	0	0
16	CRYM	1	0	0	29	4	18825	0	34	2	13135	0	0	2	9373	0	1	0	6878	0	2	1	3300	0	3	1	4122	0	0	0	1141	0	0	0	1463	0	0	0	329	0	0	0	3166	0	0	0	583	0	0
3	CX3CR1	1	0	0	29	8	18821	0	34	0	13137	0	0	0	9375	0	1	2	6876	0	2	0	3301	0	3	0	4123	0	0	0	1141	0	0	0	1463	0	0	0	329	0	0	0	3166	0	0	0	583	0	0
4	CYP2U1	1	0	0	29	27	18802	0	34	11	13126	0	0	8	9367	0	1	5	6873	0	2	2	3299	0	3	2	4121	0	0	1	1140	0	0	0	1463	0	0	0	329	0	0	0	3166	0	0	1	582	0	0
12	DAO	1	0	0	29	2	18827	0	34	4	13133	0	0	9	9366	0	1	2	6876	0	2	7	3294	0	3	2	4121	0	0	1	1140	0	0	0	1463	0	0	0	329	0	0	0	3166	0	0	0	583	0	0
14	DDHD1	1	0	0	29	7	18822	0	34	6	13131	0	0	0	9375	0	1	0	6878	0	2	2	3299	0	3	1	4122	0	0	0	1141	0	0	0	1463	0	0	0	329	0	0	2	3164	0	0	0	583	0	0
8	DDHD2	1	0	0	29	18	18811	0	34	10	13127	0	0	2	9373	0	1	1	6877	0	2	1	3300	0	3	1	4122	0	0	1	1140	0	0	1	1462	0	0	0	329	0	0	0	3166	0	0	0	583	0	0
17	DNAJC7	1	0	0	29	1	18828	0	34	0	13137	0	0	1	9374	0	1	0	6878	0	2	0	3301	0	3	0	4123	0	0	0	1141	0	0	0	1463	0	0	0	329	0	0	1	3165	0	0	0	583	0	0
1	DSTYK	1	0	0	29	0	18829	0	34	0	13137	0	0	3	9372	0	1	1	6877	0	2	0	3301	0	3	0	4123	0	0	0	1141	0	0	0	1463	0	0	0	329	0	0	0	3166	0	0	0	583	0	0
10	ENTPD1	1	0	0	29	0	18829	0	34	5	13132	0	0	2	9373	0	1	3	6875	0	2	1	3300	0	3	3	4120	0	0	0	1141	0	0	0	1463	0	0	0	329	0	0	1	3165	0	0	0	583	0	0
2	EPHA4	1	0	0	29	2	18827	0	34	0	13137	0	0	2	9373	0	1	0	6878	0	2	1	3300	0	3	1	4122	0	0	0	1141	0	0	0	1463	0	0	0	329	0	0	1	3165	0	0	0	583	0	0
2	ERBB4	1	0	0	29	11	18818	0	34	5	13132	0	0	8	9367	0	1	11	6867	0	2	5	3296	0	3	0	4123	0	0	1	1140	0	0	2	1461	0	0	0	329	0	0	1	3165	0	0	0	583	0	0
10	ERLIN1	1	0	0	29	3	18826	0	34	0	13137	0	0	1	9374	0	1	1	6877	0	2	0	3301	0	3	0	4123	0	0	0	1141	0	0	0	1463	0	0	0	329	0	0	1	3165	0	0	0	583	0	0
8	ERLIN2	1	0	0	29	3	18826	0	34	1	13136	0	0	0	9375	0	1	1	6877	0	2	0	3301	0	3	0	4123	0	0	0	1141	0	0	0	1463	0	0	0	329	0	0	0	3166	0	0	0	583	0	0
16	FA2H	1	0	0	29	26	18803	0	34	19	13118	0	0	4	9371	0	1	5	6873	0	2	1	3300	0	3	5	4118	0	0	0	1141	0	0	2	1461	0	0	0	329	0	0	0	3166	0	0	1	582	0	0
6	FARS2	1	0	0	29	31	18798	0	34	27	13110	0	0	19	9356	0	1	12	6866	0	2	3	3298	0	3	4	4119	0	0	2	1139	0	0	1	1462	0	0	0	329	0	0	0	3166	0	0	1	582	0	0
16	FUS	1	0	0	29	7	18822	0	34	1	13136	0	0	5	9370	0	1	4	6874	0	2	2	3299	0	3	7	4116	0	0	0	1141	0	0	0	1463	0	0	0	329	0	0	0	3166	0	0	1	582	0	0
9	GBA2	1	0	0	29	10	18819	0	34	14	13123	0	0	1	9374	0	1	3	6875	0	2	4	3297	0	3	5	4118	0	0	0	1141	0	0	3	1460	0	0	0	329	0	0	0	3166	0	0	0	583	0	0
1	GJC2	1	0	0	29	4	18825	0	34	6	13131	0	0	2	9373	0	1	2	6876	0	2	1	3300	0	3	0	4123	0	0	1	1140	0	0	2	1461	0	0	0	329	0	0	0	3166	0	0	0	583	0	0
9	GLE1	1	0	0	29	13	18816	0	34	3	13134	0	0	4	9371	0	1	1	6877	0	2	0	3301	0	3	0	4123	0	0	0	1141	0	0	1	1462	0	0	0	329	0	0	2	3164	0	0	0	583	0	0
5	GPX3	1	0	0	29	0	18829	0	34	0	13137	0	0	0	9375	0	1	0	6878	0	2	0	3301	0	3	0	4123	0	0	0	1141	0	0	0	1463	0	0	0	329	0	0	0	3166	0	0	0	583	0	0
6	HFE	1	0	0	29	5	18824	0	34	8	13129	0	0	10	9365	0	1	11	6867	0	2	1	3300	0	3	4	4119	0	0	1	1140	0	0	0	1463	0	0	0	329	0	0	0	3166	0	0	0	583	0	0
12	HNRNPA1	1	0	0	29	3	18826	0	34	2	13135	0	0	0	9375	0	1	0	6878	0	2	6	3295	0	3	5	4118	0	0	0	1141	0	0	0	1463	0	0	0	329	0	0	0	3166	0	0	0	583	0	0
2	HSPD1	1	0	0	29	2	18827	0	34	0	13137	0	0	0	9375	0	1	0	6878	0	2	1	3300	0	3	0	4123	0	0	0	1141	0	0	0	1463	0	0	0	329	0	0	0	3166	0	0	0	583	0	0
1	IBA57	1	0	0	29	12	18817	0	34	11	13126	0	0	11	9364	0	1	6	6872	0	2	5	3296	0	3	2	4121	0	0	0	1141	0	0	1	1462	0	0	0	329	0	0	0	3166	0	0	0	583	0	0
2	KIF1A	1	0	0	29	7	18822	0	34	3	13134	0	0	2	9373	0	1	1	6877	0	2	0	3301	0	3	0	4123	0	0	1	1140	0	0	0	1463	0	0	0	329	0	0	3	3163	0	0	0	583	0	0
17	KIF1C	1	0	0	29	17	18812	0	34	10	13127	0	0	12	9363	0	1	13	6865	0	2	1	3300	0	3	2	4121	0	0	1	1140	0	0	0	1463	0	0	0	329	0	0	0	3166	0	0	0	583	0	0
11	KLC2	1	0	0	29	4	18825	0	34	5	13132	0	0	0	9375	0	1	0	6878	0	2	0	3301	0	3	1	4122	0	0	0	1141	0	0	0	1463	0	0	0	329	0	0	1	3165	0	0	0	583	0	0
5	LMNB1	1	0	0	29	0	18829	0	34	1	13136	0	0	0	9375	0	1	0	6878	0	2	0	3301	0	3	0	4123	0	0	0	1141	0	0	0	1463	0	0	0	329	0	0	0	3166	0	0	0	583	0	0
19	MAG	1	0	0	29	11	18818	0	34	7	13130	0	0	6	9369	0	1	5	6873	0	2	0	3301	0	3	1	4122	0	0	0	1141	0	0	2	1461	0	0	0	329	0	0	0	3166	0	0	0	583	0	0
4	NEK1	1	0	0	29	20	18809	0	34	26	13111	0	0	14	9361	0	1	6	6872	0	2	5	3296	0	3	3	4120	0	0	2	1139	0	0	2	1461	0	0	0	329	0	0	6	3160	0	0	1	582	0	0
10	NT5C2	1	0	0	29	7	18822	0	34	6	13131	0	0	1	9374	0	1	2	6876	0	2	2	3299	0	3	8	4115	0	0	0	1141	0	0	1	1462	0	0	0	329	0	0	0	3166	0	0	0	583	0	0
10	OPTN	1	0	0	29	16	18813	0	34	10	13127	0	0	0	9375	0	1	1	6877	0	2	0	3301	0	3	9	4114	0	0	1	1140	0	0	0	1463	0	0	0	329	0	0	1	3165	0	0	0	583	0	0
17	PFN1	1	0	0	29	0	18829	0	34	0	13137	0	0	0	9375	0	1	0	6878	0	2	0	3301	0	3	0	4123	0	0	0	1141	0	0	0	1463	0	0	0	329	0	0	0	3166	0	0	0	583	0	0
2	PGAP1	1	0	0	29	16	18813	0	34	7	13130	0	0	2	9373	0	1	3	6875	0	2	0	3301	0	3	3	4120	0	0	0	1141	0	0	0	1463	0	0	0	329	0	0	0	3166	0	0	0	583	0	0
19	PNPLA6	1	0	0	29	38	18791	0	34	38	13099	0	0	8	9367	0	1	6	6872	0	2	2	3299	0	3	5	4118	0	0	0	1141	0	0	2	1461	0	0	0	329	0	0	2	3164	0	0	0	583	0	0
1	RAB3GAP2	1	0	0	29	6	18823	0	34	3	13134	0	0	3	9372	0	1	1	6877	0	2	2	3299	0	3	6	4117	0	0	0	1141	0	0	2	1461	0	0	0	329	0	0	3	3163	0	0	0	583	0	0
5	REEP2	1	0	0	29	0	18829	0	34	0	13137	0	0	0	9375	0	1	1	6877	0	2	0	3301	0	3	1	4122	0	0	0	1141	0	0	0	1463	0	0	0	329	0	0	0	3166	0	0	0	583	0	0
19	RTN2	1	0	0	29	6	18823	0	34	8	13129	0	0	2	9373	0	1	2	6876	0	2	0	3301	0	3	1	4122	0	0	0	1141	0	0	0	1463	0	0	0	329	0	0	0	3166	0	0	1	582	0	0
17	SARM1	1	0	0	29	8	18821	0	34	9	13128	0	0	4	9371	0	1	0	6878	0	2	2	3299	0	3	8	4115	0	0	1	1140	0	0	3	1460	0	0	0	329	0	0	0	3166	0	0	1	582	0	0
14	SCFD1	1	0	0	29	2	18827	0	34	0	13137	0	0	0	9375	0	1	0	6878	0	2	0	3301	0	3	0	4123	0	0	0	1141	0	0	0	1463	0	0	0	329	0	0	0	3166	0	0	0	583	0	0
3	SLC33A1	1	0	0	29	3	18826	0	34	3	13134	0	0	1	9374	0	1	0	6878	0	2	1	3300	0	3	1	4122	0	0	1	1140	0	0	0	1463	0	0	0	329	0	0	2	3164	0	0	0	583	0	0
21	SOD1	1	0	0	29	6	18823	0	34	6	13131	0	0	1	9374	0	1	2	6876	0	2	2	3299	0	3	1	4122	0	0	3	1138	0	0	2	1461	0	0	0	329	0	0	3	3163	0	0	0	583	0	0
13	SPART	1	0	0	29	15	18814	0	34	11	13126	0	0	19	9356	0	1	9	6869	0	2	3	3298	0	3	1	4122	0	0	1	1140	0	0	0	1463	0	0	0	329	0	0	1	3165	0	0	0	583	0	0
15	SPG21	1	0	0	29	10	18819	0	34	4	13133	0	0	1	9374	0	1	3	6875	0	2	0	3301	0	3	4	4119	0	0	0	1141	0	0	1	1462	0	0	0	329	0	0	0	3166	0	0	0	583	0	0
5	SQSTM1	1	0	0	29	12	18817	0	34	3	13134	0	0	2	9373	0	1	1	6877	0	2	0	3301	0	3	0	4123	0	0	1	1140	0	0	0	1463	0	0	0	329	0	0	0	3166	0	0	0	583	0	0
1	TARDBP	1	0	0	29	6	18823	0	34	5	13132	0	0	0	9375	0	1	0	6878	0	2	0	3301	0	3	0	4123	0	0	0	1141	0	0	0	1463	0	0	0	329	0	0	0	3166	0	0	1	582	0	0
12	TBK1	1	0	0	29	3	18826	0	34	4	13133	0	0	1	9374	0	1	3	6875	0	2	0	3301	0	3	0	4123	0	0	0	1141	0	0	0	1463	0	0	0	329	0	0	2	3164	0	0	0	583	0	0
14	TECPR2	1	0	0	29	8	18821	0	34	4	13133	0	0	3	9372	0	1	1	6877	0	2	1	3300	0	3	1	4122	0	0	1	1140	0	0	0	1463	0	0	0	329	0	0	0	3166	0	0	1	582	0	0
3	TFG	1	0	0	29	7	18822	0	34	1	13136	0	0	0	9375	0	1	1	6877	0	2	0	3301	0	3	0	4123	0	0	0	1141	0	0	0	1463	0	0	0	329	0	0	1	3165	0	0	1	582	0	0
5	TNIP1	1	0	0	29	2	18827	0	34	0	13137	0	0	1	9374	0	1	0	6878	0	2	1	3300	0	3	3	4120	0	0	0	1141	0	0	0	1463	0	0	0	329	0	0	0	3166	0	0	0	583	0	0
4	UCHL1	1	0	0	29	6	18823	0	34	6	13131	0	0	2	9373	0	1	0	6878	0	2	3	3298	0	3	3	4120	0	0	0	1141	0	0	0	1463	0	0	0	329	0	0	0	3166	0	0	0	583	0	0
19	UNC13A	1	0	0	29	3	18826	0	34	2	13135	0	0	2	9373	0	1	0	6878	0	2	2	3299	0	3	0	4123	0	0	0	1141	0	0	0	1463	0	0	0	329	0	0	0	3166	0	0	0	583	0	0
15	USP8	1	0	0	29	7	18822	0	34	11	13126	0	0	5	9370	0	1	1	6877	0	2	0	3301	0	3	0	4123	0	0	0	1141	0	0	0	1463	0	0	0	329	0	0	0	3166	0	0	0	583	0	0
20	VAPB	1	0	0	29	1	18828	0	34	0	13137	0	0	0	9375	0	1	0	6878	0	2	0	3301	0	3	0	4123	0	0	0	1141	0	0	0	1463	0	0	0	329	0	0	0	3166	0	0	1	582	0	0
9	VCP	1	0	0	29	7	18822	0	34	12	13125	0	0	9	9366	0	1	4	6874	0	2	3	3298	0	3	6	4117	0	0	0	1141	0	0	4	1459	0	0	0	329	0	0	2	3164	0	0	0	583	0	0
8	VPS37A	1	0	0	29	2	18827	0	34	1	13136	0	0	0	9375	0	1	0	6878	0	2	0	3301	0	3	0	4123	0	0	0	1141	0	0	0	1463	0	0	0	329	0	0	0	3166	0	0	0	583	0	0
3	WDR48	1	0	0	29	3	18826	0	34	0	13137	0	0	1	9374	0	1	0	6878	0	2	1	3300	0	3	1	4122	0	0	0	1141	0	0	0	1463	0	0	0	329	0	0	0	3166	0	0	0	583	0	0
5	ZFR	1	0	0	29	1	18828	0	34	0	13137	0	0	0	9375	0	1	3	6875	0	2	0	3301	0	3	2	4121	0	0	0	1141	0	0	0	1463	0	0	0	329	0	0	0	3166	0	0	0	583	0	0
14	ZFYVE26	1	0	0	29	27	18802	0	34	16	13121	0	0	8	9367	0	1	7	6871	0	2	0	3301	0	3	2	4121	0	0	1	1140	0	0	3	1460	0	0	0	329	0	0	2	3164	0	0	1	582	0	0
10	ZFYVE27	1	0	0	29	2	18827	0	34	1	13136	0	0	2	9373	0	1	0	6878	0	2	0	3301	0	3	0	4123	0	0	0	1141	0	0	0	1463	0	0	0	329	0	0	1	3165	0	0	0	583	0	0
chr: chromosome
P, OR: pvalue and odds ratio from the Cochran-Mantel-Haeszel (CMH) exact test of the dominant model.
The column names of counts consist of four components, which are explained below. Four consecutive counts form one 2x2 contingency table of a group in CMH test
caseWMutation: number of cases with defined mutations; caseWOMutation: number of cases without defined mutations; controlWMutation: number of controls with defined mutations; controlWOMutation: number of controls without defined mutations
NFE: non-Finnish European; AFR: African; AMR: indigenous American; EAS: Eastern Asian; SAS: Souther Asian; FIN: Finnihs European
XX: Female; XY: Male
[truncated: 2 more columns]

## Sheet: S3e_AnswerALS
Table S3e. Burden test of ultra rare variants in known ALS and HSP genes for ALS patients in AnswerALS cohort with AllOfUs control using CoCoRV
gene	P	OR	caseWMutation_nfe_DOM	caseWOMutation_nfe_DOM	controlWMutation_nfe_DOM	controlWOMutation_nfe_DOM	caseWMutation_afr_DOM	caseWOMutation_afr_DOM	controlWMutation_afr_DOM	controlWOMutation_afr_DOM	caseWMutation_amr_DOM	caseWOMutation_amr_DOM	controlWMutation_amr_DOM	controlWOMutation_amr_DOM	caseWMutation_eas_DOM	caseWOMutation_eas_DOM	controlWMutation_eas_DOM	controlWOMutation_eas_DOM	caseWMutation_fin_DOM	caseWOMutation_fin_DOM	controlWMutation_fin_DOM	controlWOMutation_fin_DOM	caseWMutation_sas_DOM	caseWOMutation_sas_DOM	controlWMutation_sas_DOM	controlWOMutation_sas_DOM	caseWMutation_asj_DOM	caseWOMutation_asj_DOM	controlWMutation_asj_DOM	controlWOMutation_asj_DOM
SOD1	6.79774e-21	105.354	12	519	7	34022	0	35	3	20802	0	19	3	7654	2	5	2	2602	0	2	3	5313	0	4	2	2417	0	28	0	1736
AP1S1	0.000857299	19.6559	3	528	9	34020	0	35	3	20802	0	19	1	7656	0	7	1	2603	0	2	0	5316	0	4	0	2419	0	28	0	1736
TARDBP	0.00153034	56.7036	1	530	3	34026	0	35	0	20805	1	18	0	7657	0	7	0	2604	0	2	0	5316	0	4	0	2419	0	28	0	1736
NEK1	0.00326795	5.35372	4	527	54	33975	0	35	30	20775	1	18	8	7649	0	7	6	2598	0	2	0	5316	0	4	1	2418	0	28	1	1735
SPART	0.0143995	3.65714	3	528	77	33952	1	34	64	20741	1	18	20	7637	0	7	8	2596	0	2	3	5313	0	4	7	2412	0	28	0	1736
PFN1	0.0501649	26.3396	1	530	2	34027	0	35	2	20803	0	19	0	7657	0	7	0	2604	0	2	0	5316	0	4	1	2418	0	28	0	1736
CPT1C	0.0535671	2.9184	3	528	72	33957	1	34	84	20721	0	19	19	7638	0	7	6	2598	0	2	8	5308	0	4	11	2408	0	28	2	1734
AP4M1	0.0656604	3.35995	3	528	51	33978	0	35	22	20783	0	19	16	7641	0	7	5	2599	0	2	2	5314	0	4	3	2416	0	28	0	1736
TUBA4A	0.0826976	4.38396	2	529	24	34005	0	35	12	20793	0	19	7	7650	0	7	2	2602	0	2	4	5312	0	4	2	2417	0	28	2	1734
ARL6IP1	0.0955525	11.5486	1	530	5	34024	0	35	3	20802	0	19	1	7656	0	7	0	2604	0	2	0	5316	0	4	0	2419	0	28	0	1736
DNAJC7	0.0997239	10.8898	1	530	5	34024	0	35	7	20798	0	19	0	7657	0	7	0	2604	0	2	1	5315	0	4	0	2419	0	28	0	1736
chr: chromosome
P, OR: pvalue and odds ratio from the Cochran-Mantel-Haeszel (CMH) exact test of the dominant model.
The column names of counts consist of four components, which are explained below. Four consecutive counts form one 2x2 contingency table of a group in CMH test
caseWMutation: number of cases with defined mutations; caseWOMutation: number of cases without defined mutations; controlWMutation: number of controls with defined mutations; controlWOMutation: number of controls without defined mutations
NFE: non-Finnish European; AFR: African; AMR: indigenous American; EAS: Eastern Asian; SAS: Souther Asian; FIN: Finnihs European

## Sheet: S3f_PGB+AnswerALS
Table S3f. Meta-analysis for ALS patients in CReATe PGB and Answer ALS cohort
Gene	P	OR	CI_Lower_cat	CI_Upper_cat	caseWMutation_nfe_DOM_1	caseWOMutation_nfe_DOM_1	controlWMutation_nfe_DOM_1	controlWOMutation_nfe_DOM_1	caseWMutation_afr_DOM_1	caseWOMutation_afr_DOM_1	controlWMutation_afr_DOM_1	controlWOMutation_afr_DOM_1	caseWMutation_amr_DOM_1	caseWOMutation_amr_DOM_1	controlWMutation_amr_DOM_1	controlWOMutation_amr_DOM_1	caseWMutation_eas_DOM_1	caseWOMutation_eas_DOM_1	controlWMutation_eas_DOM_1	controlWOMutation_eas_DOM_1	caseWMutation_fin_DOM_1	caseWOMutation_fin_DOM_1	controlWMutation_fin_DOM_1	controlWOMutation_fin_DOM_1	caseWMutation_sas_DOM_1	caseWOMutation_sas_DOM_1	controlWMutation_sas_DOM_1	controlWOMutation_sas_DOM_1	caseWMutation_asj_DOM_1	caseWOMutation_asj_DOM_1	controlWMutation_asj_DOM_1	controlWOMutation_asj_DOM_1	caseWMutation_nfe_DOM_2	caseWOMutation_nfe_DOM_2	controlWMutation_nfe_DOM_2	controlWOMutation_nfe_DOM_2	caseWMutation_afr_DOM_2	caseWOMutation_afr_DOM_2	controlWMutation_afr_DOM_2	controlWOMutation_afr_DOM_2	caseWMutation_amr_DOM_2	caseWOMutation_amr_DOM_2	controlWMutation_amr_DOM_2	controlWOMutation_amr_DOM_2	caseWMutation_eas_DOM_2	caseWOMutation_eas_DOM_2	controlWMutation_eas_DOM_2	controlWOMutation_eas_DOM_2	caseWMutation_sas_DOM_2
SOD1	1.67e-22	46.3503	26.4424	76.3061	3	280	209	555797	1	18	4	16736	0	40	22	22340	0	3	12	19838	0	0	17	26693	1	6	24	43105	0	26	1	13067	11	520	77	225317	0	35	38	79855	0	19	42	71796	1	6	5	9433	0
NEK1	2.54e-05	7.10265	3.04522	14.1229	2	281	789	555217	1	18	40	16700	0	40	24	22338	0	3	22	19828	0	0	25	26685	0	7	87	43042	0	26	5	13063	4	527	234	225160	0	35	102	79791	1	18	60	71778	0	7	8	9430	0
TARDBP	0.00132396	40.2478	4.64158	159.56	0	283	26	555980	0	19	0	16740	0	40	0	22362	0	3	1	19849	0	0	0	26710	0	7	1	43128	0	26	0	13068	1	530	15	225379	0	35	3	79890	1	18	2	71836	0	7	0	9438	0
OPTN	0.00335669	5.13985	1.65869	12.1018	2	281	595	555411	0	19	14	16726	1	39	34	22328	0	3	26	19824	0	0	11	26699	0	7	37	43092	0	26	9	13059	2	529	228	225166	0	35	44	79849	0	19	47	71791	0	7	2	9436	0
VCP	0.0124816	6.38044	1.30613	18.8781	2	281	269	555737	0	19	8	16732	0	40	9	22353	0	3	13	19837	0	0	11	26699	0	7	36	43093	0	26	6	13062	1	530	110	225284	0	35	34	79859	0	19	50	71788	0	7	5	9433	0
ARL6IP1	0.0148042	11.0951	1.32543	41.1201	1	282	121	555885	0	19	3	16737	0	40	14	22348	0	3	4	19846	0	0	0	26710	0	7	1	43128	0	26	0	13068	1	530	36	225358	0	35	7	79886	0	19	3	71835	0	7	2	9436	0
DNAJC7	0.0166809	10.404	1.24361	38.492	1	282	113	555893	0	19	3	16737	0	40	6	22356	0	3	6	19844	0	0	1	26709	0	7	7	43122	0	26	0	13068	1	530	46	225348	0	35	16	79877	0	19	12	71826	0	7	1	9437	0
PNPLA6	0.0279966	2.66309	0.973218	5.83202	3	280	1689	554317	0	19	37	16703	0	40	52	22310	0	3	72	19778	0	0	24	26686	1	6	148	42981	0	26	8	13060	2	529	479	224915	0	35	122	79771	0	19	116	71722	0	7	9	9429	0
The counts in the two cohorts were concatenated as the population stratified contingency table for the CMH test.
[truncated: 7 more columns]

## Sheet: S3g_ALSdb_NFE
Table S3g. Burden test of ultra rare variants in ALS patients of NFE ancestry with gnomAD NFE control CoCoRV
chr	gene	pvalue	OR_DOM	caseWMutation_DOM	caseWOMutation_DOM	controlWMutation_DOM	controlWOMutation_DOM
21	SOD1	2.9e-20	9.74614	36	3057	62	51315
17	DNAJC7	1.12e-05	41.6212	5	3088	2	51375
4	NEK1	2.09e-05	4.09964	15	3078	61	51316
9	DBH	0.000192343	4.26073	11	3082	43	51334
17	TRAPPC1	0.000489598	4.54027	9	3084	33	51344
12	TBK1	0.000513953	5.12128	8	3085	26	51351
1	TNFSF18	0.000612647	5.82427	7	3086	20	51357
7	CYP3A43	0.000633319	4.93142	8	3085	27	51350
15	NEO1	0.00103764	13.3011	4	3089	5	51372
7	ADCYAP1R1	0.00109279	8.3176	5	3088	10	51367
12	MANSC1	0.00113066	4.43821	8	3085	30	51347
10	ENTPD7	0.0012093	5.0643	7	3086	23	51354
7	ESYT2	0.00151552	7.56189	5	3088	11	51366
8	CYHR1	0.00151552	7.56189	5	3088	11	51366
21	GRIK1	0.00160732	4.16081	8	3085	32	51345
2	C2orf42	0.00165172	11.0857	4	3089	6	51371
19	FFAR1	0.00204719	6.92975	5	3088	12	51365
5	SLC22A5	0.00216794	3.26419	10	3083	51	51326
11	TENM4	0.00240082	2.49149	16	3077	107	51270
22	CRYBB2	0.00247923	9.5024	4	3089	7	51370
9	GRHPR	0.00250501	2.46838	16	3077	108	51269
4	EPHA5	0.0028682	4.98994	6	3087	20	51357
21	CBR3	0.00316513	3.32878	9	3084	45	51332
8	MSRA	0.00321234	16.623	3	3090	3	51374
10	KAT6B	0.00321234	16.623	3	3090	3	51374
14	AP4S1	0.00321234	16.623	3	3090	3	51374
1	AKT3	0.00322339	Inf	2	3091	0	51377
3	ZNF654	0.00322339	Inf	2	3091	0	51377
19	ZNF880	0.00322339	Inf	2	3091	0	51377
20	MYBL2	0.00322339	Inf	2	3091	0	51377
3	AGTR1	0.00349842	5.93998	5	3088	14	51363
3	SGO1	0.0035052	3.02657	10	3083	55	51322
20	RALGAPB	0.00351264	4.75319	6	3087	21	51356
5	FAM13B	0.0035525	8.31523	4	3089	8	51369
3	TREX1	0.00364332	2.54687	13	3080	85	51292
4	GPAT3	0.0036814	4.01641	7	3086	29	51348
19	ZNF233	0.00438329	2.92027	10	3083	57	51320
8	GDF6	0.00444878	5.54425	5	3088	15	51362
1	MPL	0.00446745	2.59474	12	3081	77	51300
3	C3orf20	0.00448314	0	0	3093	103	51274
11	PHLDB1	0.00490237	7.38886	4	3089	9	51368
19	TCF3	0.00490237	7.38886	4	3089	9	51368
1	RBP7	0.00538454	12.4676	3	3090	4	51373
5	IL3	0.00556936	5.19717	5	3088	16	51361
9	PLPP7	0.00609198	4.15876	6	3087	24	51353
2	ARHGAP15	0.00655765	6.65091	4	3089	10	51367
17	EVI2B	0.00655765	6.65091	4	3089	10	51367
7	ZYX	0.00719737	3.99251	6	3087	25	51352
12	SCARB1	0.00774704	3.42519	7	3086	34	51343
1	GBP4	0.00825308	9.97443	3	3090	5	51372
7	DBNL	0.00825308	9.97443	3	3090	5	51372
7	PCOLCE	0.00825308	9.97443	3	3090	5	51372
12	ZNF10	0.00825308	9.97443	3	3090	5	51372
20	CASS4	0.00825308	9.97443	3	3090	5	51372
4	C4orf51	0.0083805	4.61969	5	3088	18	51359
4	FAT1	0.00861635	3.02526	8	3085	44	51333
3	RPUSD3	0.00885036	3.32727	7	3086	35	51342
21	ITGB2	0.00885036	3.32727	7	3086	35	51342
9	IARS	0.00893285	2.77353	9	3084	54	51323
5	LIFR	0.00974218	2.56044	10	3083	65	51312
1	CRB1	0.00977554	0.20456	2	3091	162	51215
16	SCNN1B	0.00983051	3.69627	6	3087	27	51350
1	ADAM15	0.0100646	3.23479	7	3086	36	51341
1	WLS	0.0100995	4.37652	5	3088	19	51358
2	CENPO	0.0100995	4.37652	5	3088	19	51358
13	DHRS12	0.0100995	4.37652	5	3088	19	51358
1	CTRC	0.0106622	2.52161	10	3083	66	51311
1	DDX20	0.0106622	2.52161	10	3083	66	51311
6	MMS22L	0.010888	5.54279	4	3089	12	51365
9	SMC5	0.010888	5.54279	4	3089	12	51365
12	DNM1L	0.010888	5.54279	4	3089	12	51365
14	MRPL52	0.010888	5.54279	4	3089	12	51365
16	THOC6	0.011023	2.43635	12	3081	82	51295
10	MICU1	0.0113757	3.56426	6	3087	28	51349
21	SETD4	0.0113757	3.56426	6	3087	28	51349
7	SEMA3A	0.0113957	3.1473	7	3086	37	51340
1	TXNDC12	0.0118608	8.31287	3	3090	6	51371
2	GLI2	0.0118608	8.31287	3	3090	6	51371
2	SCG2	0.0118608	8.31287	3	3090	6	51371
18	ZNF236	0.0118608	8.31287	3	3090	6	51371
22	WBP2NL	0.0120452	4.15774	5	3088	20	51357
3	LRCH3	0.0128496	3.06443	7	3086	38	51339
2	HNMT	0.0130846	3.44128	6	3087	29	51348
16	ACSM3	0.0133288	2.77296	8	3085	48	51329
1	TP53BP2	0.0136082	5.11595	4	3089	13	51364
1	MYOM3	0.0138198	2.41176	10	3083	69	51308
6	NUP43	0.0142302	3.95989	5	3088	21	51356
16	FUS	0.0142302	3.95989	5	3088	21	51356
10	LRRC27	0.0144321	2.9858	7	3086	39	51338
1	CATSPER4	0.0144633	2.53822	9	3084	59	51318
4	ATP10D	0.0147395	0	0	3093	80	51297
14	C14orf79	0.0147395	0	0	3093	80	51297
17	TTC19	0.0147395	0	0	3093	80	51297
4	PRIMPOL	0.0147533	0	0	3093	81	51296
7	AP5Z1	0.0147533	0	0	3093	81	51296
16	NQO1	0.0147533	0	0	3093	81	51296
11	C11orf40	0.0148384	0	0	3093	82	51295
9	OR1N2	0.0149653	3.32652	6	3087	30	51347
2	MOGAT1	0.0155253	0	0	3093	85	51292
3	SLC22A13	0.0158189	2.49589	9	3084	60	51317
19	ATP5SL	0.0159002	0	0	3093	86	51291
11	SSH3	0.0161487	2.9111	7	3086	40	51337
2	COMMD1	0.0162361	7.12354	3	3090	7	51370
7	DYNC1I1	0.0162361	7.12354	3	3090	7	51370
8	ZFHX4	0.0162361	7.12354	3	3090	7	51370
12	SLC6A15	0.0162361	7.12354	3	3090	7	51370
15	RPUSD2	0.0162361	7.12354	3	3090	7	51370
20	GINS1	0.0162361	7.12354	3	3090	7	51370
22	GRAP2	0.0162361	7.12354	3	3090	7	51370
2	ATIC	0.0162869	2.66179	8	3085	50	51327
1	SPATA17	0.0166661	3.77924	5	3088	22	51355
2	SAG	0.0166661	3.77924	5	3088	22	51355
15	FSIP1	0.0166661	3.77924	5	3088	22	51355
17	TVP23C	0.0166661	3.77924	5	3088	22	51355
1	THBS3	0.0172654	2.45493	9	3084	61	51316
20	LAMA5	0.0173245	2.10004	14	3079	111	51266
2	GRHL1	0.0179081	16.6179	2	3091	2	51375
3	RAB7A	0.0179081	16.6179	2	3091	2	51375
4	ADGRL3	0.0179081	16.6179	2	3091	2	51375
5	MARCH3	0.0179081	16.6179	2	3091	2	51375
9	PTPRD	0.0179081	16.6179	2	3091	2	51375
11	SERPING1	0.0179081	16.6179	2	3091	2	51375
16	CTF1	0.0179081	16.6179	2	3091	2	51375
19	ZNF649	0.0179081	16.6179	2	3091	2	51375
20	GSS	0.0182349	1.76692	21	3072	198	51179
8	SPATC1	0.0192723	3.1185	6	3087	32	51345
9	CNTLN	0.0192723	3.1185	6	3087	32	51345
1	IVL	0.0193633	3.61509	5	3088	23	51354
2	FARSB	0.0193633	3.61509	5	3088	23	51354
9	KANK1	0.0193633	3.61509	5	3088	23	51354
11	OR52A5	0.0193633	3.61509	5	3088	23	51354
1	FAAH	0.0202508	4.43376	4	3089	15	51362
5	RHOBTB3	0.0202508	4.43376	4	3089	15	51362
6	COQ3	0.0202508	4.43376	4	3089	15	51362
7	PDE1C	0.0202508	4.43376	4	3089	15	51362
9	AGPAT2	0.0202508	4.43376	4	3089	15	51362
16	CNTNAP4	0.0202508	4.43376	4	3089	15	51362
22	CRYBA4	0.0202508	4.43376	4	3089	15	51362
3	MYH15	0.0209779	1.9307	16	3077	138	51239
5	CENPK	0.021395	6.23367	3	3090	8	51369
12	TMEM52B	0.021395	6.23367	3	3090	8	51369
14	PNMA1	0.021395	6.23367	3	3090	8	51369
4	INTU	0.0221572	2.70804	7	3086	43	51334
9	WDR38	0.0221572	2.70804	7	3086	43	51334
11	RRP8	0.0221736	0	0	3093	75	51302
6	PEX6	0.0223868	0	0	3093	76	51301
12	PMEL	0.0223868	0	0	3093	76	51301
14	C14orf105	0.0227592	0.146724	1	3092	113	51264
6	RNF182	0.0242014	4.15672	4	3089	16	51361
6	ARHGAP18	0.0242014	4.15672	4	3089	16	51361
7	SEMA3D	0.0242014	4.15672	4	3089	16	51361
11	CDON	0.0242014	4.15672	4	3089	16	51361
12	NT5DC3	0.0242014	4.15672	4	3089	16	51361
1	SMYD3	0.024463	2.64614	7	3086	44	51333
10	ARMC3	0.0255796	3.32576	5	3088	25	51352
19	OR7G3	0.0255796	3.32576	5	3088	25	51352
19	CASP14	0.0255796	3.32576	5	3088	25	51352
7	EGFR	0.0257324	0.242006	2	3091	137	51240
16	DNASE1	0.0257324	0.242006	2	3091	137	51240
16	DHODH	0.0267689	0.38894	5	3088	213	51164
1	TMCO4	0.0268384	2.27953	10	3083	73	51304
6	ARMC2	0.0272006	2.85105	6	3087	35	51342
1	NRAS	0.0273424	5.54133	3	3090	9	51368
1	KCNN3	0.0273424	5.54133	3	3090	9	51368
7	HTR5A	0.0273424	5.54133	3	3090	9	51368
17	NF1	0.0273424	5.54133	3	3090	9	51368
17	IFI35	0.0273424	5.54133	3	3090	9	51368
22	RANGAP1	0.0273424	5.54133	3	3090	9	51368
8	GDAP1	0.0279624	2.37661	8	3085	56	51321
1	IL20	0.0285853	3.91241	4	3089	17	51360
2	RTKN	0.0285853	3.91241	4	3089	17	51360
11	TMPRSS4	0.0285853	3.91241	4	3089	17	51360
1	PTPRC	0.0287287	11.0791	2	3091	3	51374
1	ARID4B	0.0287287	11.0791	2	3091	3	51374
4	PITX2	0.0287287	11.0791	2	3091	3	51374
4	FNIP2	0.0287287	11.0791	2	3091	3	51374
5	GABRB2	0.0287287	11.0791	2	3091	3	51374
7	MYL7	0.0287287	11.0791	2	3091	3	51374
8	LY6E	0.0287287	11.0791	2	3091	3	51374
10	SKIDA1	0.0287287	11.0791	2	3091	3	51374
10	HELLS	0.0287287	11.0791	2	3091	3	51374
11	AP2A2	0.0287287	11.0791	2	3091	3	51374
12	TSPAN8	0.0287287	11.0791	2	3091	3	51374
2	LPIN1	0.0291146	3.19779	5	3088	26	51351
21	PFKL	0.0291146	3.19779	5	3088	26	51351
15	CEP152	0.0294374	2.05673	11	3082	89	51288
17	DNAH2	0.0295233	1.75798	19	3074	180	51197
2	SEMA4F	0.0302589	2.77181	6	3087	36	51341
8	ENTPD4	0.0303559	2.3348	8	3085	57	51320
6	MSH5	0.0310458	2.03384	11	3082	90	51287
2	FN1	0.0323526	2.47721	7	3086	47	51330
12	IRAK3	0.0323526	2.47721	7	3086	47	51330
15	ZFYVE19	0.0323526	2.47721	7	3086	47	51330
22	PISD	0.0323526	2.47721	7	3086	47	51330
16	KLHDC4	0.032655	0.156435	1	3092	106	51271
14	CIDEB	0.0329431	3.0793	5	3088	27	51350
1	SASS6	0.0334098	3.69453	4	3089	18	51359
1	MPZ	0.0334098	3.69453	4	3089	18	51359
2	ORMDL1	0.0334098	3.69453	4	3089	18	51359
5	SIMC1	0.0334098	3.69453	4	3089	18	51359
6	TTK	0.0334098	3.69453	4	3089	18	51359
10	ECHDC3	0.0334098	3.69453	4	3089	18	51359
10	VCL	0.0334098	3.69453	4	3089	18	51359
11	OR51Q1	0.0334098	3.69453	4	3089	18	51359
12	CRACR2A	0.0334098	3.69453	4	3089	18	51359
12	CDCA3	0.0334098	3.69453	4	3089	18	51359
16	HMOX2	0.0334098	3.69453	4	3089	18	51359
1	CNKSR1	0.0334816	0	0	3093	69	51308
16	TXNDC11	0.0334816	0	0	3093	69	51308
19	RDH13	0.0335337	2.69706	6	3087	37	51340
9	SLC1A1	0.0340745	4.98613	3	3090	10	51367
10	P4HA1	0.0340745	4.98613	3	3090	10	51367
11	CAPRIN1	0.0340745	4.98613	3	3090	10	51367
15	ZNF106	0.0340745	4.98613	3	3090	10	51367
16	NUPR1	0.0340745	4.98613	3	3090	10	51367
17	ARHGEF15	0.0340745	4.98613	3	3090	10	51367
19	SLC25A42	0.0340745	4.98613	3	3090	10	51367
19	THAP8	0.0340745	4.98613	3	3090	10	51367
2	MAP3K20	0.0352616	0	0	3093	72	51305
9	PHYHD1	0.0353197	2.42553	7	3086	48	51329
12	BEST3	0.0353197	2.42553	7	3086	48	51329
20	BPIFA2	0.0353197	2.42553	7	3086	48	51329
8	BMP1	0.0355526	0.259067	2	3091	128	51249
4	KLHL8	0.0370704	2.96928	5	3088	28	51349
7	BRAT1	0.0370704	2.96928	5	3088	28	51349
11	TCN1	0.0370704	2.96928	5	3088	28	51349
12	TCP11L2	0.0370704	2.96928	5	3088	28	51349
20	SLCO4A1	0.0370704	2.96928	5	3088	28	51349
22	SEC14L4	0.0370704	2.96928	5	3088	28	51349
7	SMO	0.0371322	0.249304	2	3091	133	51244
4	CPZ	0.0376999	1.91029	14	3079	122	51255
9	INVS	0.0384613	2.37617	7	3086	49	51328
17	ARSG	0.0384613	2.37617	7	3086	49	51328
1	OR6N1	0.0386792	3.50007	4	3089	19	51358
19	FCAR	0.0386792	3.50007	4	3089	19	51358
5	DMGDH	0.0397509	2.23473	9	3084	67	51310
3	GRM7	0.0407491	2.55842	6	3087	39	51338
1	MINOS1	0.0414869	8.3105	2	3091	4	51373
1	ALX3	0.0414869	8.3105	2	3091	4	51373
1	RRP15	0.0414869	8.3105	2	3091	4	51373
2	LGALSL	0.0414869	8.3105	2	3091	4	51373
2	R3HDM1	0.0414869	8.3105	2	3091	4	51373
3	ZBTB38	0.0414869	8.3105	2	3091	4	51373
5	FLT4	0.0414869	8.3105	2	3091	4	51373
10	ATRNL1	0.0414869	8.3105	2	3091	4	51373
11	OR8B4	0.0414869	8.3105	2	3091	4	51373
14	OR10G3	0.0414869	8.3105	2	3091	4	51373
14	FUT8	0.0414869	8.3105	2	3091	4	51373
15	JMJD7	0.0414869	8.3105	2	3091	4	51373
16	KREMEN2	0.0414869	8.3105	2	3091	4	51373
19	PPP1R13L	0.0414869	8.3105	2	3091	4	51373
4	PACRGL	0.0415005	2.86684	5	3088	29	51348
1	SLC2A7	0.041579	4.53339	3	3090	11	51366
1	GPX7	0.041579	4.53339	3	3090	11	51366
1	ATP8B2	0.041579	4.53339	3	3090	11	51366
1	MR1	0.041579	4.53339	3	3090	11	51366
6	MCM3	0.041579	4.53339	3	3090	11	51366
7	RNF216	0.041579	4.53339	3	3090	11	51366
11	NEU3	0.041579	4.53339	3	3090	11	51366
19	NDUFS7	0.041579	4.53339	3	3090	11	51366
19	PRAM1	0.041579	4.53339	3	3090	11	51366
11	RELT	0.0417803	2.32852	7	3086	50	51327
15	IQCH	0.0417803	2.32852	7	3086	50	51327
11	PIDD1	0.0443951	3.32501	4	3089	20	51357
13	DAOA	0.0443951	3.32501	4	3089	20	51357
17	MYCBPAP	0.0443951	3.32501	4	3089	20	51357
19	TIMM50	0.0443951	3.32501	4	3089	20	51357
2	NT5C1B\x3bNT5C1B-RDH14	0.0446966	2.49443	6	3087	40	51337
4	UGT2A1\x3bUGT2A2	0.0446966	2.49443	6	3087	40	51337
11	RASGRP2	0.0446966	2.49443	6	3087	40	51337
17	CFAP52	0.0446966	2.49443	6	3087	40	51337
2	TTC7A	0.0452794	2.28276	7	3086	51	51326
5	TICAM2\x3bTMED7-TICAM2	0.0452794	2.28276	7	3086	51	51326
15	DUOX1	0.0452794	2.28276	7	3086	51	51326
22	ADSL	0.045937	1.86632	12	3081	107	51270
4	THAP9	0.0462364	2.77124	5	3088	30	51347
7	KMT2C	0.0462364	2.77124	5	3088	30	51347
11	HPX	0.0462364	2.77124	5	3088	30	51347
11	IL10RA	0.0462364	2.77124	5	3088	30	51347
19	GIPR	0.0462364	2.77124	5	3088	30	51347
11	MYBPC3	0.0467688	1.7073	16	3077	156	51221
16	SPG7	0.0476539	0.412257	5	3088	201	51176
12	AVIL	0.0489609	2.2387	7	3086	52	51325
22	TEX33	0.0489609	2.2387	7	3086	52	51325
1	PTCH2	0.0493435	0.278709	2	3091	119	51258
1	TRIM17	0.0493435	0.278709	2	3091	119	51258
10	KIF20B	0.0494691	0.274092	2	3091	121	51256
12	B3GNT4	0.0494691	0.274092	2	3091	121	51256
11	MADD	0.04953	1.98956	11	3082	92	51285
1	C1orf127	0.0496022	0	0	3093	60	51317
3	MRPS22	0.0497812	0	0	3093	61	51316
6	SDHAF4	0.0497812	0	0	3093	61	51316
12	SLC26A10	0.0497812	0	0	3093	61	51316
1	FCMR	0.0498376	4.1557	3	3090	12	51365
2	SEMA4C	0.0498376	4.1557	3	3090	12	51365
3	ARHGAP31	0.0498376	4.1557	3	3090	12	51365
5	DOCK2	0.0498376	4.1557	3	3090	12	51365
6	HIVEP1	0.0498376	4.1557	3	3090	12	51365
6	UBD	0.0498376	4.1557	3	3090	12	51365
6	CUL9	0.0498376	4.1557	3	3090	12	51365
8	CA2	0.0498376	4.1557	3	3090	12	51365
16	TMEM159	0.0498376	4.1557	3	3090	12	51365

## Sheet: S3h_ALSdb+ProjectMine
Table S3h. Meta-analysis for ALS patients in ALSdb and ProjectMINE
gene	ALSdb_pvalue	ALSdb_OR	projectMine_pvalue	projectMine_OR	combined_pvalue
SOD1	2.9e-20	9.74614	0.000235919	5.00592	3.71769e-22
NEK1	2.09e-05	4.09964	0.01186	1.49258	4.01814e-06
DNAJC7	1.12e-05	41.6212	0.196201	1.451	3.08262e-05
TBK1	0.000513953	5.12128	0.0054773	1.79149	3.87932e-05
AP4S1	0.00321234	16.623	0.751505	1.16227	0.0169624
FUS	0.0142302	3.95989	0.181982	1.5383	0.0180142
GLE1	0.271277	0	0.0133283	0.60123	0.0239446
ARHGEF28	0.195882	2.07735	0.0325911	0.80328	0.0386485
B4GALNT1	0.272509	2.077	0.028034	0.651906	0.0448777
The summary statistics of the burden test from ProjectMINE downloaded were from the data files based on the Sept 2, 2021
The meta-analysis was performed using Fisher's p-value combination method to generate combined p-value
