# Supplementary material for: Shared burden of ultra-rare genetic variants across a spectrum of motor neuron diseases
Source: Transl Neurodegener. 2025 Oct 29;14:54. doi: 10.1186/s40035-025-00516-2 (PMC12570777; doi:10.1186/s40035-025-00516-2)
Supplement: Supplementary file 5 — Additional file 5. Table S4. Burden analysis to estimate the contribution of known disease genes to a spectrum of MNDs and ALS. [file 40035_2025_516_MOESM5_ESM.xlsx]

## Sheet: Table S4a
Table S4a. Burden analysis to estimate the contribution of known disease genes to a spectrum of MNDs in PGB1 cohort
Disease group	Gene sets	PGB	gnomAD (n=64,160)	P	OR	OR [CI]	P_empirical
fALS (n=38)	ALS genes	13	1749	5.59e-09	10.19	[5.03-19.29]	< 0.001
	HSP genes	4	2438	0.2903	1.82	[0.48-4.94]	0.222777
sALS (n=381)	ALS genes	23	1749	0.000772	2.25	[1.40-3.45]	< 0.001
	HSP genes	28	2438	0.0021	1.93	[1.26-2.85]	< 0.001
fHSP (n = 67)	ALS genes	1	1423	1	0.65	[0.02-3.75]	1
	HSP genes	39	2754	1.32e-34	29.11	[17.41-49.30]	< 0.001
sHSP (n=69)	ALS genes	5	1423	0.0206	3.36	[1.05-8.30]	< 0.001
	HSP genes	28	2754	1.1e-19	14.2	[8.43-23.61]	< 0.001
sPLS (n=41)	ALS genes	3	1749	0.107205	2.74041	[0.54-8.66]	0.059
	HSP genes	2	2754	0.709413	1.07992	[0.13-4.18]	0.581
sPMA (n=18)	ALS genes	1	1749	0.403469	2.02182	[0.05-12.93]	0.312
	HSP genes	1	2754	0.570744	1.23	[0.03-7.82]	0.463
Only individual genes with P < 0.05 and at least 3 cases with mutations were included to summarize the effect. (these genes were displayed as individual genes, but for gene set analysis, we use all genes.)
The smallest p-value based on 1000 permutations is 1/1001= 0.000999001
When using ALS genes for HSP samples, all known HSP genes are excluded. The same is true when using HSP genes for ALS samples.

## Sheet: Table S4b
Table S4b. Burden analysis to estimate the contribution of known disease genes to ALS in Target ALS cohort
Disease group	Gene sets	TargetALS	gnomAD (n=65,854)	P	OR	OR_CI
fALS (n=38)	ALS genes	5	2537	0.00670207	4.77248	[1.42-12.86]
	HSP genes	3	3984	0.423292	1.74408	[0.34-5.72]
sALS (n=185)	ALS genes	18	2537	0.00127762	2.44771	[1.41-4.01]
	HSP genes	16	3984	0.223544	1.39617	[0.78-2.34]
